# Supplementary material for: Genome Sequence of Eubacterium limosum B2 and Evolution for Growth on a Mineral Medium with Methanol and CO2 as Sole Carbon Sources
Source: Microorganisms. 2022 Sep 5;10(9):1790. doi: 10.3390/microorganisms10091790 (PMC9503626; doi:10.3390/microorganisms10091790)
Supplement: Supplementary file 1 [file microorganisms-10-01790-s001.zip]

Archive with 1 entries (1 files):
- microorganisms-1850546-supplementary.xlsx
