# Supplementary material for: Genome Sequence of Eubacterium limosum B2 and Evolution for Growth on a Mineral Medium with Methanol and CO2 as Sole Carbon Sources
Source: Microorganisms. 2022 Sep 5;10(9):1790. doi: 10.3390/microorganisms10091790 (PMC9503626; doi:10.3390/microorganisms10091790)
Supplement: Supplementary file 1 [file microorganisms-10-01790-s001.zip › microorganisms-1850546-supplementary.xlsx]

## Sheet: Proteomic results
Protein ID	Locus tag ATCC8486	Locus tag B2	Gene	Function	Mass (Da)	WT1	WT2	WT3	Adapted strain (1)	Adapted strain (2)	Adapted strain (3)	Mean WT	Sd WT	Mean Adapted strain	Sd Adapted strain	Ratio to total intensity WT1	Ratio to total intensity WT2	Ratio to total intensity WT3	Ratio to total intensity Clone 2 (1)	Ratio to total intensity Clone 2 (2)	Ratio to total intensity Clone 2 (3)	Mean ratio to total intensity WT	Mean ratio to total intensity Clone 2	FC Ratio to total intensity	Log2FC Ratio to total intensity	Pvalue Ratio to total intensity	Significative FC >2 or <-2 pvalue > 0.05 (Yes/No)
A0A317RPN0	B2M23_16205	M5595_01670	srlR_3	DeoR family transcriptional regulator	31322			3	35	38	23	2.71206	0	32.2817	6.53077			1.35277e-05	0.000244477	0.000237791	0.00013558	1.35277e-05	0.000205949	15.2242	3.9283	-	-
A0A317REU6	B2M23_14150	M5595_20280		Septal ring factor EnvC (AmiA/AmiB activator)	45324			1	5	9	8	1.20352	0	7.28583	1.31064			4.50924e-06	3.49252e-05	5.6319e-05	4.71581e-05	4.50924e-06	4.61341e-05	10.231	3.35488	-	-
A0A6N3GEW6	B2M23_14810	M5595_00280	hicd	Homoisocitrate dehydrogenase	44586			3			21	3.46676	0	20.6704	0			1.35277e-05			0.00012379	1.35277e-05	0.00012379	9.15085	3.19391	-	-
A0A317RV99	B2M23_17630	M5595_03125	argB	Acetylglutamate kinase	32781			3	10	12	11	2.53752	0	10.8644	1.02257			1.35277e-05	6.98505e-05	7.5092e-05	6.48424e-05	1.35277e-05	6.99283e-05	5.16926	2.36996	-	-
A0A317RU26	B2M23_17960	M5595_03455	liaR	Stage 0 sporulation protein A homolog	22815	3			11	8	11	2.67527	0	9.89123	1.69338	1.77108e-05			7.68355e-05	5.00613e-05	6.48424e-05	1.77108e-05	6.39131e-05	3.6087	1.85148	-	-
A0A317RYS5	B2M23_11765	M5595_17890		Uroporphyrinogen decarboxylase	45321			2	9	5	3	1.61644	0	5.61826	2.52203			9.01847e-06	6.28654e-05	3.12883e-05	1.76843e-05	9.01847e-06	3.72793e-05	4.13366	2.04742	-	-
A0A317RHA2	B2M23_06840	M5595_10580		ATP-binding cassette subfamily B protein	63267			3		10		2.86633	0	9.80741	0			1.35277e-05		6.25767e-05		1.35277e-05	6.25767e-05	4.62581	2.20971	-	-
A0A317RQ13	B2M23_03345	M5595_14080	gatD_2	L-iditol 2-dehydrogenase	38659			3	5	10	12	2.80133	0	8.89939	2.66829			1.35277e-05	3.49252e-05	6.25767e-05	7.07372e-05	1.35277e-05	5.60797e-05	4.14554	2.05156	-	-
A0A317RZE7	B2M23_01640	M5595_15820		Uncharacterized protein	15637			3	10	9		2.97452	0	9.3559	0.503			1.35277e-05	6.98505e-05	5.6319e-05		1.35277e-05	6.30847e-05	4.66337	2.22137	-	-
A0A0U3FW37	B2M23_17650	M5595_03145	ntpK	V-type ATP synthase subunit K	15721			9	20	35	32	9.34851	0	29.1902	6.43969			4.05831e-05	0.000139701	0.000219018	0.000188633	4.05831e-05	0.000182451	4.49572	2.16855	-	-
A0A317RV80	B2M23_10055	M5595_07370	rsgA_2	Small ribosomal subunit biogenesis GTPase RsgA	33106			3	17	8	2	2.95946	0	9.1303	6.15022			1.35277e-05	0.000118746	5.00613e-05	1.17895e-05	1.35277e-05	6.01989e-05	4.45004	2.15382	-	-
A0A317RWC0	B2M23_12505	M5595_18645		Lysine-ketoglutarate reductase/saccharopine dehydrogenase-like protein (TIGR00300 family)	40788			2	3	7	8	2.1582	0	5.91507	2.05142			9.01847e-06	2.09551e-05	4.38037e-05	4.71581e-05	9.01847e-06	3.73056e-05	4.13658	2.04844	-	-
A0A317RHN3	B2M23_07000	M5595_10420	yurK_3	GntR family transcriptional regulator	28273			4	10	12	14	4.36222	0	11.8607	1.664			1.80369e-05	6.98505e-05	7.5092e-05	8.25267e-05	1.80369e-05	7.58231e-05	4.20376	2.07168	-	-
A0A317RMK2	B2M23_03280	M5595_14145		Ig-like domain-containing protein	21567			11	32	35	18	10.5499	0	28.4182	7.63066			4.96016e-05	0.000223521	0.000219018	0.000106106	4.96016e-05	0.000182882	3.68701	1.88245	-	-
A0A317RK32	B2M23_17200	M5595_02690	yadG	ABC-2 type transport system ATP-binding protein	35341	2			9	4	7	2.44685	0	6.48007	2.09939	1.18072e-05			6.28654e-05	2.50307e-05	4.12634e-05	1.18072e-05	4.30531e-05	3.64634	1.86645	-	-
A0A317RSR0	B2M23_19040	M5595_04535	infB	Translation initiation factor IF-2	88773	16			15	54	58	16.0528	0	42.3101	19.2265	9.44577e-05			0.000104776	0.000337914	0.000341896	9.44577e-05	0.000261529	2.76874	1.46923	-	-
A0A317RDN9	B2M23_14040	M5595_20170	ywqD	Non-specific protein-tyrosine kinase	27443		7		14	23	16	6.95234	0	18.0159	3.84544		4.13738e-05		9.77906e-05	0.000143926	9.43163e-05	4.13738e-05	0.000112011	2.70729	1.43685	-	-
A0A317RSA8	B2M23_17865	M5595_03360		Acetyltransferase (GNAT) family protein	18428			5	11	9	20	5.27724	0	13.2311	4.58008			2.25462e-05	7.68355e-05	5.6319e-05	0.000117895	2.25462e-05	8.36833e-05	3.71164	1.89206	-	-
A0A0U3F6D8	B2M23_04860	M5595_12565		5,10-methylenetetrahydrofolate reductase	24103	57		15	88			35.7084	21.0525	87.9585	0	0.000336506		6.76386e-05	0.000614684			0.000202072	0.000614684	3.0419	1.60498	-	-
A0A317RVG5	B2M23_08260	M5595_09155	patB	Cystathionine beta-lyase	44359		14		35	32	32	13.78	0	33.0095	1.43725		8.27477e-05		0.000244477	0.000200245	0.000188633	8.27477e-05	0.000211118	2.55135	1.35126	-	-
A0A317RYF4	B2M23_12380	M5595_18515	polA	Dephospho-CoA kinase	22766			1	3			1.24141	0	2.86514	0			4.50924e-06	2.09551e-05			4.50924e-06	2.09551e-05	4.64716	2.21635	-	-
A0A317RMG4	B2M23_03070	M5595_14355	hslO	33 kDa chaperonin	33140		6			14	12	5.99126	0	13.0787	1.30025		3.54633e-05			8.76073e-05	7.07372e-05	3.54633e-05	7.91723e-05	2.23251	1.15867	-	-
A0A6N3AWB0	B2M23_08325	M5595_09090	urvC	UvrABC system protein C	72957	11				24		11.0791	0	23.7662	0	6.49397e-05				0.000150184		6.49397e-05	0.000150184	2.31267	1.20956	-	-
A0A317RPQ0	B2M23_15065	M5595_00530	lutR_1	DNA-binding FadR family transcriptional regulator	26876			4			7	3.69271	0	7.37359	0			1.80369e-05			4.12634e-05	1.80369e-05	4.12634e-05	2.28771	1.19391	-	-
A0A317RUF4	B2M23_10035	M5595_07390	rsmB	16S rRNA m5C967 methyltransferase	50238			3		9	4	3.25775	0	6.29834	2.53552			1.35277e-05		5.6319e-05	2.35791e-05	1.35277e-05	3.9949e-05	2.95313	1.56224	-	-
A0A317RNV5	B2M23_03145	M5595_14280	rsmG	Ribosomal RNA small subunit methyltransferase G	26681			4		11	4	3.83882	0	7.30628	3.54942			1.80369e-05		6.88343e-05	2.35791e-05	1.80369e-05	4.62067e-05	2.56178	1.35715	-	-
A0A317RYN7	B2M23_00190	M5595_17280		Host cell surface-exposed lipoprotein	23173			8	25		4	7.55921	0	14.3844	10.2737			3.60739e-05	0.000174626		2.35791e-05	3.60739e-05	9.91026e-05	2.74721	1.45797	-	-
A0A317RJ10	B2M23_04415	M5595_13015		Uncharacterized protein DUF262	69022			5	13	6	12	5.41081	0	10.2269	3.33719			2.25462e-05	9.08056e-05	3.7546e-05	7.07372e-05	2.25462e-05	6.63629e-05	2.94342	1.55749	-	-
A0A0U3F9J6	B2M23_19770	M5595_05290	rsxA	Ion-translocating oxidoreductase complex subunit A	20392			3		6	5	2.92093	0	5.50579	0.922145			1.35277e-05		3.7546e-05	2.94738e-05	1.35277e-05	3.35099e-05	2.47713	1.30867	-	-
A0A317RS55	B2M23_18050	M5595_03540	yjbC	Ribosomal protein S18 acetylase RimI-like enzyme	21405			10	12	20	20	9.89277	0	17.415	3.62551			4.50924e-05	8.38205e-05	0.000125153	0.000117895	4.50924e-05	0.000108956	2.41629	1.2728	-	-
A0A317RYT8	B2M23_12245	M5595_18390	mtaB	Threonylcarbamoyladenosine tRNA methylthiotransferase MtaB	49254			15	42	25	10	14.5912	0	25.5859	12.9872			6.76386e-05	0.000293372	0.000156442	5.89477e-05	6.76386e-05	0.000169587	2.50725	1.32611	-	-
A0A317RWY4	B2M23_11495	M5595_17620	cbiD	Cobalt-precorrin-5B C(1)-methyltransferase	40396		8	14	23	15		11.1682	3.27146	19.3147	3.87305		4.72844e-05	6.31293e-05	0.000160656	9.3865e-05		5.52069e-05	0.000127261	2.30516	1.20487	-	-
A0A317RRQ8	B2M23_18855	M5595_04345	dpaL	Diaminopropionate ammonia-lyase	44009			3		6		3.24511	0	5.55865	0			1.35277e-05		3.7546e-05		1.35277e-05	3.7546e-05	2.77549	1.47274	-	-
A0A0U3FVL7	B2M23_12995	M5595_19135	lsrF	DeoC/LacD family aldolase	31779		7		10	11	14	7.11708	0	11.4453	1.80128		4.13738e-05		6.98505e-05	6.88343e-05	8.25267e-05	4.13738e-05	7.37372e-05	1.78222	0.833673	-	-
A0A317RWB4	B2M23_12535	M5595_18675	cobT_2	Nicotinate-nucleotide--dimethylbenzimidazole phosphoribosyltransferase	36967			28	39	34	55	27.5718	0	42.5167	9.12291			0.000126259	0.000272417	0.000212761	0.000324212	0.000126259	0.000269797	2.13686	1.09549	-	-
A0A317RX95	B2M23_00310	M5595_17160	aroC	Chorismate synthase	38222			4		6		4.01748	0	6.14453	0			1.80369e-05		3.7546e-05		1.80369e-05	3.7546e-05	2.08162	1.0577	-	-
A0A317RMJ2	B2M23_03150	M5595_14275	mnmG	tRNA uridine 5-carboxymethylaminomethyl modification enzyme MnmG	70246		4	6	8			5.20841	1.08335	7.59669	0		2.36422e-05	2.70554e-05	5.58804e-05			2.53488e-05	5.58804e-05	2.20446	1.14042	-	-
A0A317RPY2	B2M23_15620	M5595_01090	lplJ	Lipoate--protein ligase	37927			5	8		6	4.90094	0	7.05295	0.90791			2.25462e-05	5.58804e-05		3.53686e-05	2.25462e-05	4.56245e-05	2.0236	1.01692	-	-
A0A317RRK0	B2M23_14410	M5595_20535		Aminopeptidase	45216		7		5	16	7	6.79557	0	9.43544	4.64796		4.13738e-05		3.49252e-05	0.000100123	4.12634e-05	4.13738e-05	5.87704e-05	1.42047	0.506371	-	-
A0A317RQB9	B2M23_03845	M5595_13590	metAA	Homoserine O-acetyltransferase	36036	19			25	25	28	18.7496	0	25.9813	1.37889	0.000112169			0.000174626	0.000156442	0.000165053	0.000112169	0.000165374	1.47433	0.560062	-	-
A0A317RID8	B2M23_07305	M5595_10115		Glycosyl transferase family 2	30299			4		9	3	4.09712	0	5.67276	3.11429			1.80369e-05		5.6319e-05	1.76843e-05	1.80369e-05	3.70016e-05	2.05144	1.03663	-	-
A0A317RRK1	B2M23_19140	M5595_04645	topA	DNA topoisomerase 1	78442		7			8	10	6.56379	0	8.91812	0.863335		4.13738e-05			5.00613e-05	5.89477e-05	4.13738e-05	5.45045e-05	1.31737	0.397656	-	-
A0A317RKP0	B2M23_20100	M5595_05620	fdxA_1	Uncharacterized protein	41762			8	9	11	13	8.17873	0	11.0175	1.92645			3.60739e-05	6.28654e-05	6.88343e-05	7.6632e-05	3.60739e-05	6.94439e-05	1.92505	0.944893	-	-
A0A317RR44	B2M23_15240	M5595_00705	fabZ	(3R)-hydroxymyristoyl-[acyl-carrier-protein] dehydratase	15481			5	7	6	6	5.03826	0	6.70094	0.473045			2.25462e-05	4.88953e-05	3.7546e-05	3.53686e-05	2.25462e-05	4.06033e-05	1.80089	0.848714	-	-
A0A317RF40	B2M23_10915	M5595_06495	moaC	Cyclic pyranopterin monophosphate synthase	18311			5	7	5	7	4.61735	0	6.13298	1.13428			2.25462e-05	4.88953e-05	3.12883e-05	4.12634e-05	2.25462e-05	4.04823e-05	1.79553	0.844409	-	-
A0A317RS60	B2M23_03820	M5595_13615	gltC_2	DNA-binding transcriptional LysR family regulator	34902			3	4			2.69404	0	3.55042	0			1.35277e-05	2.79402e-05			1.35277e-05	2.79402e-05	2.0654	1.04642	-	-
A0A317RLW4	B2M23_05940	M5595_11485	ywlC	Threonylcarbamoyl-AMP synthase	37334			6	3	9	10	5.55831	0	7.29205	3.12242			2.70554e-05	2.09551e-05	5.6319e-05	5.89477e-05	2.70554e-05	4.54073e-05	1.67831	0.747005	-	-
A0A317RRW5	B2M23_18520	M5595_04015	metF	Methylenetetrahydrofolate reductase	31754	8			14	9	7	7.5235	0	9.7933	2.87979	4.72288e-05			9.77906e-05	5.6319e-05	4.12634e-05	4.72288e-05	6.51243e-05	1.37891	0.463528	-	-
A0A6N3DQ00	B2M23_03070	M5595_14355	hslO	33 kDa chaperonin	33000			12	15			11.7642	0	15.2174	0			5.41108e-05	0.000104776			5.41108e-05	0.000104776	1.93632	0.953314	-	-
A0A317RJ40	B2M23_17215	M5595_02705		Golgi phosphoprotein 3 GPP34	24075			15	19	24	14	14.9538	0	19.2017	4.07101			6.76386e-05	0.000132716	0.000150184	8.25267e-05	6.76386e-05	0.000121809	1.80088	0.848701	-	-
A0A317RWV7	B2M23_11710	M5595_17835	dnaX_2	DNA polymerase III subunit gamma/tau	63451			10	12	14	11	9.95239	0	12.6221	1.33952			4.50924e-05	8.38205e-05	8.76073e-05	6.48424e-05	4.50924e-05	7.87568e-05	1.74657	0.80452	-	-
A0A317RCA3	B2M23_13095	M5595_19235	ssuB_2	NitT/TauT family transport system ATP-binding protein	27126			6		6	10	6.19324	0	7.84014	1.67746			2.70554e-05		3.7546e-05	5.89477e-05	2.70554e-05	4.82468e-05	1.78326	0.834516	-	-
A0A317RXT1	B2M23_09930	M5595_07490	ldhA	D-lactate dehydrogenase	39497		8		13	8	10	8.4217	0	10.4848	2.06314		4.72844e-05		9.08056e-05	5.00613e-05	5.89477e-05	4.72844e-05	6.66049e-05	1.4086	0.494263	-	-
A0A317S0I0	B2M23_01390	M5595_16070	pspA	Putative phosphoglycerate mutase	24969	9		7		12	8	8.1151	1.24314	9.78332	2.12898	5.31325e-05		3.15647e-05		7.5092e-05	4.71581e-05	4.23486e-05	6.11251e-05	1.44338	0.529451	-	-
A0A317RE01	B2M23_14340	M5595_20465	rnr	Ribonuclease R	82215			4		2	7	3.78157	0	4.55697	2.72068			1.80369e-05		1.25153e-05	4.12634e-05	1.80369e-05	2.68893e-05	1.49079	0.57608	-	-
A0A317RJK4	B2M23_17090	M5595_02575	ugtP_1	Processive 1,2-diacylglycerol beta-glucosyltransferase	43291		0	25	14	20	9	12.6449	12.294	14.3834	4.44897			0.000112731	9.77906e-05	0.000125153	5.30529e-05	0.000112731	9.19989e-05	-1.22535	-0.293194	-	-
A0A317RJ82	B2M23_07775	M5595_09645	ydcP_2	Putative protease	46791			10		11		10.1617	0	11.32	0			4.50924e-05		6.88343e-05		4.50924e-05	6.88343e-05	1.52652	0.610245	-	-
A0A6N3GU96	B2M23_16850	M5595_02325		Methanol-cobalamin methyltransferase B subunit	50298			1184	1311			1183.62	0	1311.17	0			0.00533894	0.00915739			0.00533894	0.00915739	1.71521	0.778385	-	-
A0A317RHQ7	B2M23_06715	M5595_10705	leuA	2-isopropylmalate synthase	62315			10	12	14	7	10.0869	0	11.0986	2.97026			4.50924e-05	8.38205e-05	8.76073e-05	4.12634e-05	4.50924e-05	7.08971e-05	1.57226	0.652843	-	-
A0A317RQ77	B2M23_15135	M5595_00600	glpK_1	Glycerol kinase	54398			3	3			2.9672	0	3.14935	0			1.35277e-05	2.09551e-05			1.35277e-05	2.09551e-05	1.54905	0.631386	-	-
A0A317RNF8	B2M23_02910	M5595_14515		Uncharacterized protein	19234			14	14	10	19	13.5966	0	14.2325	3.46949			6.31293e-05	9.77906e-05	6.25767e-05	0.000112001	6.31293e-05	9.07893e-05	1.43815	0.524212	-	-
A0A317RMG2	B2M23_20385	M5595_05905	pucA_2	Xanthine dehydrogenase accessory factor	28251			10	9	8	13	9.88483	0	10.3305	2.17088			4.50924e-05	6.28654e-05	5.00613e-05	7.6632e-05	4.50924e-05	6.31862e-05	1.40126	0.486727	-	-
A0A317RPQ9	B2M23_15015	M5595_00480	uppS	Isoprenyl transferase	27507			4	4	5	2	3.66562	0	3.74815	1.2621			1.80369e-05	2.79402e-05	3.12883e-05	1.17895e-05	1.80369e-05	2.36727e-05	1.31245	0.392268	-	-
A0A317RWL9	B2M23_17505	M5595_03000		Radical SAM-linked protein	25462	8			7	7	11	8.18042	0	8.3395	2.2326	4.72288e-05			4.88953e-05	4.38037e-05	6.48424e-05	4.72288e-05	5.25138e-05	1.1119	0.153028	-	-
A0A317S0G2	B2M23_00500	M5595_16970	dsdA	Probable D-serine dehydratase	48303			4		4		3.56842	0	3.63307	0			1.80369e-05		2.50307e-05		1.80369e-05	2.50307e-05	1.38774	0.472741	-	-
A0A317RIE7	B2M23_07260	M5595_10160	wfgD_4	Glycosyl transferase family 2	47562			21	29	18	18	21.1032	0	21.4834	4.99623			9.4694e-05	0.000202566	0.000112638	0.000106106	9.4694e-05	0.000140437	1.48306	0.568575	-	-
A0A317RT83	B2M23_18040	M5595_03530	pbp_2	Penicillin-binding protein	75287			3		4	3	3.38652	0	3.3773	0.326505			1.35277e-05		2.50307e-05	1.76843e-05	1.35277e-05	2.13575e-05	1.57879	0.658824	-	-
A0A317RVW0	B2M23_09330	M5595_08085		AraC family transcriptional regulator	31100	93	64			71	84	78.3856	14.6448	77.9524	6.471	0.000549035	0.000378275			0.000444294	0.00049516	0.000463655	0.000469727	1.0131	0.018771	-	-
A0A0U3FH76	B2M23_15520	M5595_00990	rplU	50S ribosomal protein L21	11643			76	75			76.054	0	75.1414	0			0.000342702	0.000523878			0.000342702	0.000523878	1.52867	0.612277	-	-
A0A317RHX6	B2M23_04605	M5595_12820	ppaX	Phosphoglycolate phosphatase	23741			6			5	5.58361	0	5.4494	0			2.70554e-05			2.94738e-05	2.70554e-05	2.94738e-05	1.08939	0.123517	-	-
A0A317RNS6	B2M23_05810	M5595_11615	pyrD	Dihydroorotate dehydrogenase	32385	11			11	16	6	11.4224	0	11.052	4.04404	6.49397e-05			7.68355e-05	0.000100123	3.53686e-05	6.49397e-05	7.07756e-05	1.08987	0.124152	-	-
A0A317REU7	B2M23_14085	M5595_20215	walK_5	Histidine kinase	67716			9	13	5		9.32428	0	8.734	3.7838			4.05831e-05	9.08056e-05	3.12883e-05		4.05831e-05	6.1047e-05	1.50424	0.589039	-	-
A0A317RJX3	B2M23_13595	M5595_19735		CHAP domain-containing protein	62767	53			42	52	54	52.7443	0	49.293	5.0003	0.000312891			0.000293372	0.000325399	0.000318317	0.000312891	0.000312363	0.998311	-0.0024388	-	-
A0A6N3GBH3	B2M23_15240	M5595_00705	fabZ	(3R)-hydroxymyristoyl-[acyl-carrier-protein] dehydratase	15530		51	16	31			33.8097	17.5705	31.3439	0		0.000301438	7.21478e-05	0.000216536			0.000186793	0.000216536	1.15923	0.21317	-	-
A0A317RVG8	B2M23_09765	M5595_07655	mnmE_1	Iron-only hydrogenase maturation protein HydF	43740			17	20	20	8	17.2841	0	15.7679	5.84885			7.6657e-05	0.000139701	0.000125153	4.71581e-05	7.6657e-05	0.000104004	1.35675	0.440151	-	-
A0A317RN44	B2M23_03130	M5595_14295	spo0J_2	ParB family chromosome partitioning protein	33737		8			10	5	8.10067	0	7.36479	2.47416		4.72844e-05			6.25767e-05	2.94738e-05	4.72844e-05	4.60252e-05	-1.02736	-0.0389388	-	-
A0A317RI00	B2M23_04785	M5595_12640	hisC	Histidinol-phosphate aminotransferase	39383		16		14	19	11	16.4029	0	14.8808	3.38466		9.45688e-05		9.77906e-05	0.000118896	6.48424e-05	9.45688e-05	9.38429e-05	-1.00774	-0.0111166	-	-
A0A317RZ31	B2M23_00690	M5595_16775		Secondary thiamine-phosphate synthase enzyme	22599			15		11	15	14.5516	0	13.1119	2.33905			6.76386e-05		6.88343e-05	8.84215e-05	6.76386e-05	7.86279e-05	1.16247	0.217196	-	-
A0A317RNE8	B2M23_02860	M5595_14565	rlmCD_2	23S rRNA (Uracil-5-)-methyltransferase RumA	50639			10	9			10.1601	0	9.07813	0			4.50924e-05	6.28654e-05			4.50924e-05	6.28654e-05	1.39415	0.479383	-	-
A0A1H0QW42	B2M23_19040	M5595_04535	infB	Translation initiation factor IF-2	88836		53		45			52.7332	0	44.8968	0		0.000313259		0.000314327			0.000313259	0.000314327	1.00341	0.00490973	-	-
A0A317RL57	B2M23_05770	M5595_11655	metH_14	Methylmalonyl-CoA mutase cobalamin-binding domain/chain	23731			25	19	26	17	24.8007	0	20.7857	4.07639			0.000112731	0.000132716	0.000162699	0.000100211	0.000112731	0.000131875	1.16982	0.226292	-	-
A0A317RWK1	B2M23_09755	M5595_07665		Uncharacterized protein	32420		16		15	11	15	16.3582	0	13.6856	1.74705		9.45688e-05		0.000104776	6.88343e-05	8.84215e-05	9.45688e-05	8.73438e-05	-1.08272	-0.114658	-	-
A0A317RPE6	B2M23_15600	M5595_01070	ttdA	Fumarate hydratase subunit alpha	30365		18		19	11	17	18.354	0	15.3536	3.37781		0.00010639		0.000132716	6.88343e-05	0.000100211	0.00010639	0.000100587	-1.05769	-0.0809163	-	-
A0A317RXS5	B2M23_11550	M5595_17675	nasF	Porphobilinogen deaminase	88083			19	14	21	11	18.7385	0	15.3649	4.2872			8.56755e-05	9.77906e-05	0.000131411	6.48424e-05	8.56755e-05	9.80147e-05	1.14402	0.194115	-	-
A0A317RSJ9	B2M23_17335	M5595_02825	pbp_1	Penicillin-binding protein	74987	160			131			160.413	0	131.084	0	0.000944577			0.000915041			0.000944577	0.000915041	-1.03228	-0.0458321	-	-
A0A317RU36	B2M23_17910	M5595_03405		Uncharacterized protein	23306	15			10	13	12	14.594	0	11.7971	1.11992	8.85541e-05			6.98505e-05	8.13497e-05	7.07372e-05	8.85541e-05	7.39791e-05	-1.19701	-0.259441	-	-
A0A317RWJ2	B2M23_17705	M5595_03200		5-bromo-4-chloroindolyl phosphate hydrolysis protein	53963	27			9	28	29	27.0318	0	21.769	9.3318	0.000159397			6.28654e-05	0.000175215	0.000170948	0.000159397	0.000136343	-1.16909	-0.22539	-	-
A0A317RPD3	B2M23_03910	M5595_13525	cas1	CRISPR-associated endonuclease Cas1	38816			8	7	7	4	7.95583	0	6.38686	1.35356			3.60739e-05	4.88953e-05	4.38037e-05	2.35791e-05	3.60739e-05	3.87593e-05	1.07444	0.103589	-	-
A0A1H0LBW5	B2M23_16585	M5595_02065	Int-Tn_3	Site-specific recombinase XerD	49778		12	8	6		10	10.0976	1.65509	8.08877	2.36483		7.09266e-05	3.60739e-05	4.19103e-05		5.89477e-05	5.35002e-05	5.0429e-05	-1.0609	-0.0852928	-	-
A0A317RFW4	B2M23_14095	M5595_20225	ttcA	tRNA(Ile)-lysidine synthase TilS/MesJ	27074			12		11	8	11.7925	0	9.42795	1.24845			5.41108e-05		6.88343e-05	4.71581e-05	5.41108e-05	5.79962e-05	1.0718	0.100041	-	-
A0A6N3C149	B2M23_07235	M5595_10185		Transport permease protein	31534		31	34		26		32.8261	1.38485	25.8956	0		0.000183227	0.000153314		0.000162699		0.000168271	0.000162699	-1.03424	-0.0485746	-	-
A0A317S039	B2M23_11475	M5595_17600	cbiA	Cobyrinate a,c-diamide synthase	51636			25	19	24	17	25.0588	0	19.644	2.88118			0.000112731	0.000132716	0.000150184	0.000100211	0.000112731	0.000127704	1.13282	0.179916	-	-
A0A317RJM5	B2M23_06855	M5595_10565		Putative Fe-S cluster protein YjdI	8844			8	4	8	7	8.00972	0	6.26281	1.92735			3.60739e-05	2.79402e-05	5.00613e-05	4.12634e-05	3.60739e-05	3.9755e-05	1.10204	0.140179	-	-
A0A6N3H1Q1	B2M23_17675	M5595_03170	ntpB_1	V-type ATP synthase beta chain	52296	48					37	48.0685	0	36.7443	0	0.000283373					0.000218106	0.000283373	0.000218106	-1.29924	-0.377671	-	-
A0A317RVH6	B2M23_17575	M5595_03070	ltaE	L-threonine aldolase	37760			12	13	7	7	12.0685	0	9.15879	2.87729			5.41108e-05	9.08056e-05	4.38037e-05	4.12634e-05	5.41108e-05	5.86242e-05	1.08341	0.115579	-	-
A0A317RF76	B2M23_10825	M5595_06585	frp	Nitroreductase	20709	42			23	41	32	42.1103	0	31.8616	7.59182	0.000247951			0.000160656	0.000256564	0.000188633	0.000247951	0.000201951	-1.22778	-0.296053	-	-
A0A317RDF6	B2M23_12770	M5595_18920	tsaD_2	tRNA N6-adenosine threonylcarbamoyltransferase	36355			10	9	7		10.3513	0	7.79664	0.80042			4.50924e-05	6.28654e-05	4.38037e-05		4.50924e-05	5.33345e-05	1.18278	0.242187	-	-
A0A317RSB1	B2M23_19440	M5595_04945	fdtA	WxcM-like protein	18440			7	4	5	8	7.4379	0	5.52429	1.62417			3.15647e-05	2.79402e-05	3.12883e-05	4.71581e-05	3.15647e-05	3.54622e-05	1.12348	0.167972	-	-
A0A0U3FBX7	B2M23_05580	M5595_11850	cobT_1	Nicotinate-nucleotide--dimethylbenzimidazole phosphoribosyltransferase	37343			20		19	11	20.448	0	15.1583	4.2563			9.01847e-05		0.000118896	6.48424e-05	9.01847e-05	9.1869e-05	1.01868	0.0266954	-	-
A0A317RTM9	B2M23_09890	M5595_07530	thiM	Hydroxyethylthiazole kinase	30930	27	9	13	12			16.4461	7.50865	11.936	0	0.000159397	5.31949e-05	5.86201e-05	8.38205e-05			9.04041e-05	8.38205e-05	-1.07854	-0.109085	-	-
A0A317RH90	B2M23_13075	M5595_19215		Uncharacterized protein	17857			17			12	16.8318	0	12.2041	0			7.6657e-05			7.07372e-05	7.6657e-05	7.07372e-05	-1.08369	-0.115949	-	-
A0A6N2Y8A7	B2M23_09395	M5595_08020		Radical SAM superfamily protein	33143	41					29	40.6498	0	29.3091	0	0.000242048					0.000170948	0.000242048	0.000170948	-1.41591	-0.501733	-	-
A0A317RJZ3	B2M23_04650	M5595_12775		4Fe-4S binding protein	15151			14		12	8	13.9227	0	10.0064	1.68529			6.31293e-05		7.5092e-05	4.71581e-05	6.31293e-05	6.11251e-05	-1.03279	-0.0465462	-	-
A0A317RNV9	B2M23_05620	M5595_11810	maf	dTTP/UTP pyrophosphatase	20972	27				12	26	27.1314	0	19.1294	6.7126	0.000159397				7.5092e-05	0.000153264	0.000159397	0.000114178	-1.39604	-0.481344	-	-
A0A317RP35	B2M23_16135	M5595_01600		Uncharacterized protein DUF4179	39068		15		8	13	10	14.9109	0	10.3865	2.21036		8.86582e-05		5.58804e-05	8.13497e-05	5.89477e-05	8.86582e-05	6.53926e-05	-1.35578	-0.439128	-	-
A0A317RUB5	B2M23_10225	M5595_07190	ydcP_1	Putative protease	88678		9		6			9.33026	0	6.40812	0		5.31949e-05		4.19103e-05			5.31949e-05	4.19103e-05	-1.26926	-0.343985	-	-
A0A317RG96	B2M23_01980	M5595_15460	lpxG	Metallophos domain-containing protein	29550		25	17	14			21.1023	4.0655	14.3628	0		0.000147764	7.6657e-05	9.77906e-05			0.00011221	9.77906e-05	-1.14746	-0.198438	-	-
A0A317RCP0	B2M23_12675	M5595_18815	topB_2	DNA topoisomerase 3	82334		14		15	5		14.4633	0	9.80485	5.25195		8.27477e-05		0.000104776	3.12883e-05		8.27477e-05	6.8032e-05	-1.21631	-0.282506	-	-
A0A317RE08	B2M23_10910	M5595_06500	moaA	GTP 3',8-cyclase	34824			14	11	7	11	13.9254	0	9.38431	1.78951			6.31293e-05	7.68355e-05	4.38037e-05	6.48424e-05	6.31293e-05	6.18272e-05	-1.02106	-0.0300686	-	-
A0A317RUQ3	B2M23_10210	M5595_07205		Putative ATPase	49594			5	4			5.41218	0	3.61849	0			2.25462e-05	2.79402e-05			2.25462e-05	2.79402e-05	1.23924	0.309458	-	-
A0A317RH26	B2M23_13410	M5595_19545	whiA	Probable cell division protein WhiA	35755			8		6	4	7.8839	0	5.23174	0.88846			3.60739e-05		3.7546e-05	2.35791e-05	3.60739e-05	3.05625e-05	-1.18033	-0.239191	-	-
A0A317RUL3	B2M23_08355	M5595_09060	rmlD_1	dTDP-4-dehydrorhamnose reductase	33700			9	6		6	8.55635	0	5.67057	0.06908			4.05831e-05	4.19103e-05		3.53686e-05	4.05831e-05	3.86394e-05	-1.0503	-0.0708063	-	-
A0A317RTN7	B2M23_17535	M5595_03030		Uncharacterized protein (TIGR03905 family)	8847		13			8		12.6817	0	8.38814	0		7.68371e-05			5.00613e-05		7.68371e-05	5.00613e-05	-1.53486	-0.618107	-	-
A0A0U2VQE7	B2M23_00510	M5595_16960	srrA_5	Stage 0 sporulation protein A homolog	26661		22	12	9		13	16.9139	5.02435	10.9937	1.54421		0.000130032	5.41108e-05	6.28654e-05		7.6632e-05	9.20715e-05	6.97487e-05	-1.32005	-0.400588	-	-
A0A317S0G4	B2M23_01610	M5595_15850	larC_2	Pyridinium-3,5-bisthiocarboxylic acid mononucleotide nickel insertion protein	41748			7	8	4	2	7.46478	0	4.84882	2.39821			3.15647e-05	5.58804e-05	2.50307e-05	1.17895e-05	3.15647e-05	3.09002e-05	-1.0215	-0.0306947	-	-
A0A317RSU8	B2M23_14765	M5595_00235	srlR_1	DeoR family transcriptional regulator	30079		10			8	6	10.3395	0	6.71235	0.91033		5.91055e-05			5.00613e-05	3.53686e-05	5.91055e-05	4.2715e-05	-1.38372	-0.468551	-	-
A0A317RHE7	B2M23_07300	M5595_10120		Uncharacterized protein	14111	5	23	14			9	13.8674	7.52275	8.91175	0	2.9518e-05	0.000135943	6.31293e-05			5.30529e-05	7.61967e-05	5.30529e-05	-1.43624	-0.522296	-	-
A0A6N2ZZA0	B2M23_06710	M5595_10710	dgcC_1	Putative diguanylate cyclase AdrA	102919			7		6	3	7.01402	0	4.44361	1.89047			3.15647e-05		3.7546e-05	1.76843e-05	3.15647e-05	2.76151e-05	-1.14302	-0.19285	-	-
A0A317RXC2	B2M23_00530	M5595_16940	gpmI	2,3-bisphosphoglycerate-independent phosphoglycerate mutase	56316		10		6	4	9	10.062	0	6.30397	1.89415		5.91055e-05		4.19103e-05	2.50307e-05	5.30529e-05	5.91055e-05	3.99979e-05	-1.47771	-0.563366	-	-
A0A317RWN3	B2M23_17455	M5595_02945	hadI	Putative CoA-substrate-specific enzyme activase	157054			15	9	11	7	14.8642	0	9.22325	1.75606			6.76386e-05	6.28654e-05	6.88343e-05	4.12634e-05	6.76386e-05	5.76544e-05	-1.17317	-0.230416	-	-
A0A317RPS4	B2M23_14990	M5595_00460	kdpE	Stage 0 sporulation protein A homolog	26366	15		8		9	5	11.5458	3.85949	7.10551	1.62067	8.85541e-05		3.60739e-05		5.6319e-05	2.94738e-05	6.2314e-05	4.28964e-05	-1.45266	-0.538699	-	-
A0A317RZ65	B2M23_12445	M5595_18585	rdgB	dITP/XTP pyrophosphatase	22070			15	10	6	11	15.0466	0	9.21405	2.21165			6.76386e-05	6.98505e-05	3.7546e-05	6.48424e-05	6.76386e-05	5.7413e-05	-1.17811	-0.236469	-	-
A0A0U3E633	B2M23_09580	M5595_07840	pduU_1	Ethanolamine utilization protein EutS	13351		5	12		5		8.82022	3.60108	5.3758	0		2.95527e-05	5.41108e-05		3.12883e-05		4.18318e-05	3.12883e-05	-1.33698	-0.418975	-	-
A0A317RQN8	B2M23_16060	M5595_01525		Succinyl-diaminopimelate desuccinylase	46360	24	10	14		10		15.815	5.84724	9.62515	0	0.000141687	5.91055e-05	6.31293e-05		6.25767e-05		8.79738e-05	6.25767e-05	-1.40586	-0.491449	-	-
A0A317RSD4	B2M23_14865	M5595_00340		Site-specific DNA-methyltransferase (adenine-specific)	56156			12		7	8	12.2575	0	7.41767	0.150675			5.41108e-05		4.38037e-05	4.71581e-05	5.41108e-05	4.54809e-05	-1.18975	-0.250657	-	-
A0A317RLV6	B2M23_05995	M5595_11430	argS	Arginine--tRNA ligase	63700			21	10	11	15	21.0163	0	12.1116	2.01311			9.4694e-05	6.98505e-05	6.88343e-05	8.84215e-05	9.4694e-05	7.57021e-05	-1.25088	-0.32294	-	-
A0A317REE0	B2M23_10795	M5595_06620	wecE	dTDP-4-amino-4,6-dideoxygalactose transaminase	42518	13	3			4	4	7.90986	5.39123	4.49115	0.00101	7.67469e-05	1.77316e-05			2.50307e-05	2.35791e-05	4.72393e-05	2.43049e-05	-1.94361	-0.958741	-	-
A0A0U3FEM1	?			Endodeoxyribonuclease RusA family protein	19462		89	68	44			78.037	10.4803	44.1883	0		0.000526039	0.000306628	0.000307342			0.000416334	0.000307342	-1.35463	-0.437895	-	-
A0A317RXT2	B2M23_01425	M5595_16035		Putative metal-binding protein	20123			15	8	8	10	15.2273	0	8.53452	1.26866			6.76386e-05	5.58804e-05	5.00613e-05	5.89477e-05	6.76386e-05	5.49631e-05	-1.23062	-0.299382	-	-
A0A317RIZ0	B2M23_16975	M5595_02450	cnbCb	Uncharacterized protein (TIGR00296 family)/AmmeMemoRadiSam system protein A/AmmeMemoRadiSam system protein B	50382	17		10			7	13.371	3.79632	7.43498	0	0.000100361		4.50924e-05			4.12634e-05	7.27268e-05	4.12634e-05	-1.7625	-0.817626	-	-
A0A317RND9	B2M23_05430	M5595_12000		Uncharacterized protein	15151		10		6	6		10.2112	0	5.67153	0.12144		5.91055e-05		4.19103e-05	3.7546e-05		5.91055e-05	3.97281e-05	-1.48775	-0.573131	-	-
A0A317RWD7	B2M23_10115	M5595_07310	ilvH	Acetolactate synthase	18296	30				20	13	30.2603	0	16.5384	3.1846	0.000177108				0.000125153	7.6632e-05	0.000177108	0.000100893	-1.75541	-0.81181	-	-
A0A317REW2	B2M23_10885	M5595_06525		RnlA-like RNase toxin of RnlAB toxin-antitoxin system	61018		14		6	11	5	14.026	0	7.52799	2.58625		8.27477e-05		4.19103e-05	6.88343e-05	2.94738e-05	8.27477e-05	4.67395e-05	-1.7704	-0.824078	-	-
A0A0U3EGU2	B2M23_13555	M5595_19695	purE	N5-carboxyaminoimidazole ribonucleotide mutase	17465			5	3		2	4.91414	0	2.60982	0.877665			2.25462e-05	2.09551e-05		1.17895e-05	2.25462e-05	1.63723e-05	-1.37709	-0.461623	-	-
A0A317RIJ1	B2M23_07315	M5595_10105	brpA_2	LytR family transcriptional attenuator	46193			8		4		7.73812	0	4.10325	0			3.60739e-05		2.50307e-05		3.60739e-05	2.50307e-05	-1.44119	-0.527259	-	-
A0A317RIF2	B2M23_04880	M5595_12545		Amidohydrolase family protein	32416		14		16	3	3	13.5014	0	7.02616	6.1922		8.27477e-05		0.000111761	1.8773e-05	1.76843e-05	8.27477e-05	4.9406e-05	-1.67485	-0.744033	-	-
A0A317RHA6	B2M23_01855	M5595_15600	ansA	L-asparaginase	37770	22				12	10	21.7242	0	10.9435	1.3259	0.000129879				7.5092e-05	5.89477e-05	0.000129879	6.70198e-05	-1.93792	-0.954512	-	-
A0A0U2MFB7	B2M23_17145	M5595_02630	dinB	DNA polymerase IV	47795			38727		17850	21034	38727.1	0	19441.8	1592.05			0.174629		0.111699	0.123991	0.174629	0.117845	-1.48186	-0.567405	-	-
A0A0U3FFA0	B2M23_18740	M5595_04230	atpF	V-type ATP synthase subunit F	11497	35	13	15			10	20.953	9.95217	10.1285	0	0.000206626	7.68371e-05	6.76386e-05			5.89477e-05	0.000117034	5.89477e-05	-1.98539	-0.989421	-	-
A0A317RKF2	B2M23_20545	M5595_06065	era_2	GTPase Era	34341		16		8	4	11	15.6807	0	7.50818	3.03449		9.45688e-05		5.58804e-05	2.50307e-05	6.48424e-05	9.45688e-05	4.85845e-05	-1.94648	-0.960869	-	-
A0A317RHD9	B2M23_07660	M5595_09760		Hpt domain-containing protein	13083	14	5	32			8	16.6344	11.2947	7.87251	0	8.26505e-05	2.95527e-05	0.000144296			4.71581e-05	8.54996e-05	4.71581e-05	-1.81304	-0.858411	-	-
A0A317RDZ6	B2M23_13860	M5595_19990		IPT/TIG domain-containing protein	111994	13			2	5	12	13.2485	0	6.23357	4.10806	7.67469e-05			1.39701e-05	3.12883e-05	7.07372e-05	7.67469e-05	3.86652e-05	-1.98491	-0.989072	-	-
A0A317RZN6	B2M23_01430	M5595_16030	pnbA_1	Carboxylic ester hydrolase	56478			13		8	5	13.2303	0	6.22274	1.72197			5.86201e-05		5.00613e-05	2.94738e-05	5.86201e-05	3.97676e-05	-1.47407	-0.559802	-	-
A0A317RIZ2	B2M23_04770	M5595_12655	hisA	1-(5-phosphoribosyl)-5-[(5-phosphoribosylamino)methylideneamino] imidazole-4-carboxamide isomerase	25943			20			9	20.4098	0	9.43334	0			9.01847e-05			5.30529e-05	9.01847e-05	5.30529e-05	-1.6999	-0.765452	-	-
A0A317S1H0	B2M23_00320	M5595_17150	aroB	3-dehydroquinate synthase	39714		16		9	7	6	15.6816	0	7.1667	1.37814		9.45688e-05		6.28654e-05	4.38037e-05	3.53686e-05	9.45688e-05	4.73459e-05	-1.9974	-0.998125	-	-
A0A0U2WTB1	B2M23_19790	M5595_05310	rnfC	Ion-translocating oxidoreductase complex subunit C	48348		48			38	5	47.6123	0	21.459	16.4085		0.000283706			0.000237791	2.94738e-05	0.000283706	0.000133633	-2.12303	-1.08613	-	-
A0A317RHG6	B2M23_07205	M5595_10215	hacA	Aconitate hydratase A	68774	33	32			15	14	32.8664	0.6299	14.6213	0.6471	0.000194819	0.000189138			9.3865e-05	8.25267e-05	0.000191978	8.81959e-05	-2.17673	-1.12216	-	-
A0A317RKM2	B2M23_06240	M5595_11185		Cobalamin biosynthesis protein CobT	67579	12		15		6		13.2004	1.4333	5.81043	0	7.08433e-05		6.76386e-05		3.7546e-05		6.92409e-05	3.7546e-05	-1.84416	-0.882966	-	-
A0A317RZM7	B2M23_01200	M5595_16260	ettA	ATP-binding cassette subfamily F protein uup	72176			7		1	5	7.45294	0	3.25603	2.03417			3.15647e-05		6.25767e-06	2.94738e-05	3.15647e-05	1.78657e-05	-1.76677	-0.821114	-	-
A0A6N3GUB4	B2M23_20495	M5595_06015	metH_5	Methionine synthase	22842			10199	5098	3860	4274	10198.7	0	4410.57	514.211			0.0459897	0.0356098	0.0241546	0.0251942	0.0459897	0.0283195	-1.62396	-0.699514	-	-
A0A317RQU0	B2M23_15605	M5595_01075	fumB	Fumarate hydratase subunit beta	20314			25	9	12	11	25.2872	0	10.798	1.35623			0.000112731	6.28654e-05	7.5092e-05	6.48424e-05	0.000112731	6.75999e-05	-1.66762	-0.737789	-	-
A0A317RW99	B2M23_08675	M5595_08740	hrcA	Heat-inducible transcription repressor HrcA	39131			10		6	2	10.4608	0	4.30973	1.94755			4.50924e-05		3.7546e-05	1.17895e-05	4.50924e-05	2.46678e-05	-1.82799	-0.870256	-	-
A0A317RD56	B2M23_13205	M5595_19345	bfmBAB	Pyruvate dehydrogenase E1 component beta subunit	35900	136			29	75	62	136.027	0	55.4702	19.3939	0.00080289			0.000202566	0.000469325	0.000365476	0.00080289	0.000345789	-2.32191	-1.21531	-	-
A0A317RQM8	B2M23_16110	M5595_01575	asrA_1	Anaerobic sulfite reductase subunit A	39332			7		3		7.20337	0	2.80911	0			3.15647e-05		1.8773e-05		3.15647e-05	1.8773e-05	-1.68139	-0.749651	-	-
A0A317RQ03	B2M23_03295	M5595_14130		Uncharacterized protein	13521			18		8	5	17.9348	0	6.77531	1.58252			8.11663e-05		5.00613e-05	2.94738e-05	8.11663e-05	3.97676e-05	-2.04102	-1.02929	-	-
A0A6N3FCZ4	?			Uncharacterized protein	24651		20				8	20.2672	0	7.5662	0		0.000118211				4.71581e-05	0.000118211	4.71581e-05	-2.50669	-1.32579	-	-
A0A0U3EK72	B2M23_08420	M5595_08995		Predicted RNA-binding protein	7259	19	35	10			8	21.4093	10.2993	7.98685	0	0.000112169	0.000206869	4.50924e-05			4.71581e-05	0.000121377	4.71581e-05	-2.57382	-1.36391	-	-
A0A1H0R952	B2M23_01305	M5595_16155	carD_3	CarD family transcriptional regulator	17813			23	9	8		22.7155	0	8.38002	0.120025			0.000103712	6.28654e-05	5.00613e-05		0.000103712	5.64634e-05	-1.83681	-0.877202	-	-
A0A6N3HLB7	B2M23_19745	M5595_05265		Uncharacterized protein	20779		10				4	10.1046	0	3.7097	0		5.91055e-05				2.35791e-05	5.91055e-05	2.35791e-05	-2.50669	-1.32579	-	-
A0A317RXB1	B2M23_00410	M5595_17060		Uncharacterized protein DUF2804	39748		23	25	9			24.0357	1.27415	8.61015	0		0.000135943	0.000112731	6.28654e-05			0.000124337	6.28654e-05	-1.97783	-0.983915	-	-
A0A317RSM8	B2M23_19180	M5595_04685		Uncharacterized protein	45505		16		7	4		16.1842	0	5.69071	1.64036		9.45688e-05		4.88953e-05	2.50307e-05		9.45688e-05	3.6963e-05	-2.55847	-1.35528	-	-
A0A317RQE7	B2M23_15585	M5595_01055	phoR_2	Histidine kinase	47341			11	2	8	1	11.4816	0	3.79431	3.27661			4.96016e-05	1.39701e-05	5.00613e-05	5.89477e-06	4.96016e-05	2.33087e-05	-2.12803	-1.08952	-	-
A0A317RN37	B2M23_16605	M5595_02080	deoC1_1	Deoxyribose-phosphate aldolase	24770		11	11			4	11.2628	0.23425	3.5745	0		6.5016e-05	4.96016e-05			2.35791e-05	5.73088e-05	2.35791e-05	-2.4305	-1.28125	-	-
A0A317RKT7	B2M23_06260	M5595_11165		HAD superfamily hydrolase (TIGR01509 family)	24680	10					3	9.89734	0	3.06967	0	5.90361e-05					1.76843e-05	5.90361e-05	1.76843e-05	-3.33833	-1.73913	-	-
A0A317RZ72	B2M23_01235	M5595_16225	xylB_8	Xylulokinase	55459			21		6	7	21.2239	0	6.36716	0.666935			9.4694e-05		3.7546e-05	4.12634e-05	9.4694e-05	3.94047e-05	-2.40312	-1.26491	-	-
A0A317RPS7	B2M23_14905	M5595_00380		Uncharacterized protein	7667	29	45	30			10	34.6218	7.38093	9.9956	0	0.000171205	0.000265975	0.000135277			5.89477e-05	0.000190819	5.89477e-05	-3.23709	-1.6947	-	-
A0A317RMD7	B2M23_04775	M5595_12650	hisH	Imidazole glycerol phosphate synthase subunit HisH	22509	18			5		5	17.5159	0	4.70336	0.079385	0.000106265			3.49252e-05		2.94738e-05	0.000106265	3.21995e-05	-3.3002	-1.72255	-	-
A0A317RQ31	B2M23_14445	M5595_20570	acpP_2	Acyl carrier protein	8359	31	66	69			14	55.3186	17.2528	14.1897	0	0.000183012	0.000390096	0.000311137			8.25267e-05	0.000294748	8.25267e-05	-3.57155	-1.83655	-	-
A0A317RI31	B2M23_04635	M5595_12790	asrC_3	Dissimilatory sulfite reductase (Desulfoviridin) alpha/beta subunit	34119	14	20	24			5	19.3442	4.40354	4.94659	0	8.26505e-05	0.000118211	0.000108222			2.94738e-05	0.000103028	2.94738e-05	-3.49557	-1.80553	-	-
A0A0U3GBA3	B2M23_09015	M5595_08400		DNA transformation protein	10602	24	49	39			9	37.2511	9.8791	8.59731	0	0.000141687	0.000289617	0.00017586			5.30529e-05	0.000202388	5.30529e-05	-3.81483	-1.93162	-	-
A0A317RSE5	B2M23_17665	M5595_03160	ntpG	V/A-type H+-transporting ATPase subunit F	11283	74	82	109			20	88.1748	14.756	20.3147	0	0.000436867	0.000484665	0.000491507			0.000117895	0.000471013	0.000117895	-3.99518	-1.99826	-	-
A0A317RTM7	B2M23_17585	M5595_03080	proX_1	Ala-tRNA(Pro) hydrolase	17714	9	13	1		2		7.57379	5.18458	1.60883	0	5.31325e-05	7.68371e-05	4.50924e-06		1.25153e-05		4.48263e-05	1.25153e-05	-3.58171	-1.84065	-	-
A0A317RYG3	B2M23_11780	M5595_17910	rsbV	Anti-sigma factor antagonist	11634	42	65	48			11	51.8926	9.87607	10.9392	0	0.000247951	0.000384186	0.000216443			6.48424e-05	0.00028286	6.48424e-05	-4.36227	-2.12508	-	-
A0A317RNK8	B2M23_03225	M5595_14200	gatB_3	PTS system IIB component (Gat family)	9856	16	19	24	4			19.5036	3.25852	3.97995	0	9.44577e-05	0.0001123	0.000108222	2.79402e-05			0.000104993	2.79402e-05	-3.75779	-1.90988	-	-
A0A317RLS1	B2M23_17075	M5595_02560		CsbD-like protein	6952			29	7	3	8	29.3223	0	5.6811	2.25958			0.000130768	4.88953e-05	1.8773e-05	4.71581e-05	0.000130768	3.82755e-05	-3.41649	-1.77252	-	-
A0A317RNH3	B2M23_03015	M5595_14410		Thioredoxin	12028		25	24			4	24.2289	0.5887	4.278	0		0.000147764	0.000108222			2.35791e-05	0.000127993	2.35791e-05	-5.42824	-2.44048	-	-
A0A317RJL6	B2M23_17140	M5595_02625		Uncharacterized protein	7024	40	36	27			6	34.5522	5.35021	5.56841	0	0.000236144	0.00021278	0.000121749			3.53686e-05	0.000190224	3.53686e-05	-5.37834	-2.42716	-	-
A0A6N3ARR5	?			Tyrocidine synthase 3	273169		5				1	4.88454	0	0.775397	0		2.95527e-05				5.89477e-06	2.95527e-05	5.89477e-06	-5.01339	-2.32579	-	-
A0A317RHV9	B2M23_07655	M5595_09765	trxA	Thioredoxin	11587	42	21	26			5	29.7471	9.01536	4.60827	0	0.000247951	0.000124122	0.00011724			2.94738e-05	0.000163104	2.94738e-05	-5.53387	-2.46829	-	-
A0A0U2UBB8	B2M23_06180	M5595_11245	ccmL	Ethanolamine utilization protein EutN	9726		70	39			8	54.6391	15.6585	7.80614	0		0.000413738	0.00017586			4.71581e-05	0.000294799	4.71581e-05	-6.25129	-2.64415	-	-
A0A317RT37	B2M23_19315	M5595_04820		Thioredoxin-like protein	9402	41	24	44			5	36.3145	8.8745	5.09491	0	0.000242048	0.000141853	0.000198406			2.94738e-05	0.000194102	2.94738e-05	-6.58559	-2.71931	-	-
A0A317RYA0	B2M23_11825	M5595_17960	glpK_5	Glycerol kinase	54893		9			1		8.88055	0	1.22499	0		5.31949e-05			6.25767e-06		5.31949e-05	6.25767e-06	-8.50077	-3.08759	-	-
A0A317RIY1	B2M23_04820	M5595_12605	rsmA	Ribosomal RNA small subunit methyltransferase A	31761			19	3	2		18.8507	0	2.39378	0.502675			8.56755e-05	2.09551e-05	1.25153e-05		8.56755e-05	1.67352e-05	-5.11947	-2.35599	-	-
A0A317RXZ0	B2M23_12525	M5595_18665	aroE	Shikimate dehydrogenase (NADP(+))	30514	74				12	5	74.3981	0	8.32288	3.52552	0.000436867				7.5092e-05	2.94738e-05	0.000436867	5.22829e-05	-8.35582	-3.06278	-	-
A0A317RT78	B2M23_17750	M5595_03245		HD domain-containing protein	19168	22	9	20			2	17.1317	5.79841	1.8315	0	0.000129879	5.31949e-05	9.01847e-05			1.17895e-05	9.10863e-05	1.17895e-05	-7.72603	-2.94973	-	-
A0A317RKJ8	B2M23_20750	M5595_00040		Phi LC3 family holin	10028		7	22			1	14.834	7.51818	1.4065	0		4.13738e-05	9.92032e-05			5.89477e-06	7.02885e-05	5.89477e-06	-11.9239	-3.57578	-	-
A0A317RWT8	B2M23_11805	M5595_17935	murI	Glutamate racemase	29765	14				2	1	14.3264	0	1.26839	0.65613	8.26505e-05				1.25153e-05	5.89477e-06	8.26505e-05	9.20505e-06	-8.97882	-3.16653	-	-
A0A317RXI8	B2M23_00930	M5595_16535	deoR_3	Deoxyribonucleoside regulator	35267		37	54	4			45.3648	8.7506	3.72063	0		0.00021869	0.000243499	2.79402e-05			0.000231095	2.79402e-05	-8.27105	-3.04807	-	-
A0A317RN48	B2M23_02410	M5595_15025	mgsR	Arsenate reductase	13818	15		11			1	12.7551	1.7899	0.805518	0	8.85541e-05		4.96016e-05			5.89477e-06	6.90778e-05	5.89477e-06	-11.7185	-3.55072	-	-
A0A1H0LP78	B2M23_08710	M5595_08705		DNA-binding transcriptional regulator, MarR family	17977	7	35	25			1	22.231	11.4726	0.950569	0	4.13252e-05	0.000206869	0.000112731			5.89477e-06	0.000120308	5.89477e-06	-20.4094	-4.35116	-	-
A0A6N2Z4C0	B2M23_05590	M5595_11840	bzaA	Phosphomethylpyrimidine synthase	46531			55			1	55.3509	0	0.610275	0			0.000248008			5.89477e-06	0.000248008	5.89477e-06	-42.0726	-5.39481	-	-
A0A317RPV3	B2M23_14830	M5595_00305	patA_1	Aminotransferase class III	45398	11	17	18	17	11	10	15.1361	3.00931	12.568	2.98604	6.49397e-05	0.000100479	8.11663e-05	0.000118746	6.88343e-05	5.89477e-05	8.21951e-05	8.21759e-05	0.999767	-0.000336608	0.499749	No
A0A317RUD3	B2M23_10135	M5595_07290	sfrB	Formate dehydrogenase major subunit	127132	53	51	75	55	55	38	59.7842	10.7606	49.0659	7.83901	0.000312891	0.000301438	0.000338193	0.000384177	0.000344172	0.000224001	0.000317507	0.00031745	0.99982	-0.000260112	0.499649	No
A0A317RER4	B2M23_13930	M5595_20065	thrC	Threonine synthase	55799	14	32	13	22	15	14	19.3388	8.7643	17.2661	3.6592	8.26505e-05	0.000189138	5.86201e-05	0.000153671	9.3865e-05	8.25267e-05	0.000110136	0.000110021	0.998954	-0.00150916	0.499177	No
A0A317RHT7	B2M23_07755	M5595_09665	rnJA	Ribonuclease J	64984	23	41	46	33	35	23	36.7376	9.78987	30.0764	5.41901	0.000135783	0.000242333	0.000207425	0.000230506	0.000219018	0.00013558	0.00019518	0.000195035	0.999255	-0.00107457	0.498961	No
A0A317RYZ4	B2M23_07910	M5595_09505	ugtP_2	Monogalactosyldiacylglycerol synthase	35074		16	10	17	10	13	12.7483	3.21348	13.3216	2.97574		9.45688e-05	4.50924e-05	0.000118746	6.25767e-05	7.6632e-05	6.98306e-05	8.59848e-05	1.23133	0.300223	0.497733	No
A0A317RXH3	B2M23_08335	M5595_09080	ycdX_1	Putative hydrolase	28015	29		2	15	9	13	15.278	13.3519	12.2382	2.33163	0.000171205		9.01847e-06	0.000104776	5.6319e-05	7.6632e-05	9.01115e-05	7.92422e-05	-1.13717	-0.185442	0.497187	No
A0A317RFW2	B2M23_13990	M5595_20125		Glycerol-3-phosphate dehydrogenase	54407	33	72	62	44	53	44	56.1293	16.5489	47.028	4.02989	0.000194819	0.00042556	0.000279573	0.000307342	0.000331656	0.00025937	0.000299984	0.000299456	0.998241	-0.00254038	0.496911	No
A0A317RSP2	B2M23_19130	M5595_04635	clpY	ATP-dependent HslUV protease ATP-binding subunit HslU	53772	93	102	87	88	68	86	94.437	6.15948	80.3957	9.14712	0.000549035	0.000602876	0.000392304	0.000614684	0.000425521	0.00050695	0.000514738	0.000515718	1.0019	0.0027442	0.496162	No
A0A317RYM2	B2M23_11490	M5595_17615	cbiL	Precorrin-2/cobalt-factor-2 C20-methyltransferase	26700	59	33	35	32	39	40	42.4838	11.9273	37.0695	3.81477	0.000348313	0.000195048	0.000157823	0.000223521	0.000244049	0.000235791	0.000233728	0.000234454	1.0031	0.00447201	0.495948	No
A0A317REZ3	B2M23_14345	M5595_20470		NADPH-dependent FMN reductase	23382	28	5	18	17	14	12	16.7382	9.46145	14.3156	2.01513	0.000165301	2.95527e-05	8.11663e-05	0.000118746	8.76073e-05	7.07372e-05	9.20067e-05	9.23634e-05	1.00388	0.0055834	0.495888	No
A0A317RKN8	B2M23_04895	M5595_12530		UPF0182 protein C7955_10932	103652	18		10	10	13	14	14.2907	3.8812	12.0898	1.80737	0.000106265		4.50924e-05	6.98505e-05	8.13497e-05	8.25267e-05	7.56786e-05	7.79089e-05	1.02947	0.0419028	0.495604	No
A0A317RW18	B2M23_08735	M5595_08680	nth	Endonuclease III	24356	9	27	10	14	15	11	15.6062	8.35918	13.2445	1.41929	5.31325e-05	0.000159585	4.50924e-05	9.77906e-05	9.3865e-05	6.48424e-05	8.59366e-05	8.54993e-05	-1.00511	-0.00735852	0.495375	No
A0A317RCT7	B2M23_13210	M5595_19350	pdhC	Dihydrolipoamide acetyltransferase component of pyruvate dehydrogenase complex	68463	68	73	54	51	59	59	65.1204	7.81731	56.1773	3.49721	0.000401445	0.00043147	0.000243499	0.000356237	0.000369202	0.000347791	0.000358805	0.000357744	0.997043	-0.00427289	0.49291	No
A0A317RHP4	B2M23_13385	M5595_19520	ywqE_1	Protein-tyrosine-phosphatase	29637	34		10	24	20	13	21.8139	12.1345	18.9211	4.56607	0.000200723		4.50924e-05	0.000167641	0.000125153	7.6632e-05	0.000122907	0.000123142	1.00191	0.00275151	0.492406	No
A0A317RUC4	B2M23_10185	M5595_07240	serS	Seryl-tRNA synthetase	48880	41	60	55	44	45	44	51.9168	7.96665	44.4637	0.359713	0.000242048	0.000354633	0.000248008	0.000307342	0.000281595	0.00025937	0.000281563	0.000282769	1.00428	0.00616585	0.489411	No
A0A0U3FDK3	B2M23_13980	M5595_20115		CxxC motif-containing protein	12779	72	68	86	47	69	78	75.1824	7.94577	64.4274	12.9669	0.00042506	0.000401917	0.000387794	0.000328297	0.000431779	0.000459792	0.000404924	0.000406623	1.0042	0.00604	0.488159	No
A0A0U3EG66	B2M23_19160	M5595_05180		Amidophosphoribosyltransferase	52454		13	13	22	7	16	13.131	0.04015	15.1196	6.06677		7.68371e-05	5.86201e-05	0.000153671	4.38037e-05	9.43163e-05	6.77286e-05	9.72636e-05	1.43608	0.522135	0.487674	No
A0A0U2VQP4	B2M23_00980	M5595_16485	aroF_2	3-deoxy-D-arabinoheptulosonate-7-phosphate synthase	31348	190	127	136	142	146	100	151.131	27.6504	129.2	20.8381	0.00112169	0.00075064	0.000613256	0.000991876	0.000913619	0.000589477	0.000828527	0.000831657	1.00378	0.00544053	0.487073	No
A0A317RZN7	B2M23_01250	M5595_16210	exoA	Exodeoxyribonuclease III	29350	17	28	36	23	27	16	27.0199	7.59618	21.9194	4.60787	0.000100361	0.000165495	0.000162333	0.000160656	0.000168957	9.43163e-05	0.00014273	0.00014131	-1.01005	-0.0144249	0.48648	No
A0A317RTI0	B2M23_10150	M5595_07275		Flavodoxin	16759	31	62	50	42	37	41	47.6569	12.7747	40.0623	2.08707	0.000183012	0.000366454	0.000225462	0.000293372	0.000231534	0.000241685	0.000258309	0.00025553	-1.01088	-0.0156048	0.486253	No
A0A317RZ76	B2M23_11610	M5595_17735	secA_4	SEC-C motif-containing protein	19691	17	52	68	32	24	56	45.6744	21.0713	37.1875	13.7135	0.000100361	0.000307349	0.000306628	0.000223521	0.000150184	0.000330107	0.000238113	0.000234604	-1.01496	-0.0214161	0.484887	No
A0A317RDB5	B2M23_13225	M5595_19365	guaA_2	GMP synthase [glutamine-hydrolyzing]	57581	42	83	67	63	56	40	63.9807	16.922	52.7957	9.71889	0.000247951	0.000490576	0.000302119	0.000440058	0.000350429	0.000235791	0.000346882	0.000342093	-1.014	-0.0200581	0.483199	No
A0A317RZY8	B2M23_00965	M5595_16500	gph_3	Phosphoglycolate phosphatase	27971	16	38	30	19	22	30	28.11	8.94962	23.7788	4.54708	9.44577e-05	0.000224601	0.000135277	0.000132716	0.000137669	0.000176843	0.000151445	0.000149076	-1.01589	-0.0227498	0.480208	No
A0A317RQ69	B2M23_05945	M5595_11480		Uma2 family endonuclease	20942	17	11	7	11	12	8	11.4592	4.0157	10.1855	1.54274	0.000100361	6.5016e-05	3.15647e-05	7.68355e-05	7.5092e-05	4.71581e-05	6.56473e-05	6.63619e-05	1.01088	0.0156181	0.479352	No
A0A317RWT6	B2M23_11740	M5595_17865		Uncharacterized protein YoxC	13971	22	58	70	39	36	47	50.2768	20.4628	40.6123	4.5374	0.000129879	0.000342812	0.000315647	0.000272417	0.000225276	0.000277054	0.000262779	0.000258249	-1.01754	-0.0250892	0.479212	No
A0A317RQB3	B2M23_02990	M5595_14435		Cell fate regulator YaaT (PSP1 superfamily)	34715		9	16	11	12	9	12.6886	3.75927	10.5419	1.41076		5.31949e-05	7.21478e-05	7.68355e-05	7.5092e-05	5.30529e-05	6.26714e-05	6.83268e-05	1.09024	0.124645	0.478275	No
A0A317RV67	B2M23_08765	M5595_08650	tig	Trigger factor	48315	132	175	128	114	124	144	145.015	21.538	127.379	12.3339	0.000779276	0.00103435	0.000577182	0.000796295	0.000775951	0.000848846	0.000796935	0.000807031	1.01267	0.0181618	0.476704	No
A0A317RNX3	B2M23_03205	M5595_14220	gyrB	DNA gyrase subunit B	71741	3	27	18	17	14	7	15.8956	9.61288	12.6719	4.45735	1.77108e-05	0.000159585	8.11663e-05	0.000118746	8.76073e-05	4.12634e-05	8.6154e-05	8.25388e-05	-1.0438	-0.0618446	0.475974	No
A0A317RV72	B2M23_10215	M5595_07200		M16C_associated domain-containing protein	111382	37	45	44	41	40	26	42.1554	3.34229	35.754	7.078	0.000218433	0.000265975	0.000198406	0.000286387	0.000250307	0.000153264	0.000227605	0.000229986	1.01046	0.0150134	0.475179	No
A0A317RE76	B2M23_10725	M5595_06690	flr_2	Flavin reductase (DIM6/NTAB) family NADH-FMN oxidoreductase RutF	19323	20	20	35	12	29	23	25.0896	6.99361	21.129	6.89783	0.000118072	0.000118211	0.000157823	8.38205e-05	0.000181472	0.00013558	0.000131369	0.000133624	1.01717	0.0245581	0.474061	No
A0A317RTJ8	B2M23_18870	M5595_04360	ygfK	Putative selenate reductase	110585		10	15	10	13	7	12.4022	2.66742	10.0326	2.42014		5.91055e-05	6.76386e-05	6.98505e-05	8.13497e-05	4.12634e-05	6.3372e-05	6.41545e-05	1.01235	0.0177041	0.473019	No
A0A317RNB8	B2M23_17045	M5595_02530		Indolepyruvate oxidoreductase subunit IorA	65200	62	168	208	136	132	101	145.938	61.6557	122.986	15.9604	0.000366024	0.000992972	0.000937921	0.000949966	0.000826012	0.000595371	0.000765639	0.00079045	1.03241	0.0460094	0.469185	No
A0A317RWY6	B2M23_09345	M5595_08070	trpB_2	Tryptophan synthase beta chain	50642	33	17	23	15	24	22	24.1237	6.87394	20.0398	3.83038	0.000194819	0.000100479	0.000103712	0.000104776	0.000150184	0.000129685	0.000133004	0.000128215	-1.03735	-0.052902	0.460905	No
A0A317RZK0	B2M23_11725	M5595_17850	ptsI	Phosphoenolpyruvate-protein phosphotransferase	63210	173	209	151	158	163	145	177.432	23.7479	155.639	7.6963	0.00102132	0.0012353	0.000680895	0.00110364	0.00102	0.000854741	0.000979175	0.000992793	1.01391	0.0199263	0.459151	No
A0A317RJL4	B2M23_06905	M5595_10515	ubiG_1	Methyltransferase family protein	31178	41	22	27	22	31	22	30.0457	8.10841	25.0997	4.35668	0.000242048	0.000130032	0.000121749	0.000153671	0.000193988	0.000129685	0.00016461	0.000159114	-1.03454	-0.0489848	0.45649	No
A0A317RCG1	B2M23_13130	M5595_19270	cysS	Cysteine--tRNA ligase	53331	28	58	48	38	28	43	44.6909	12.5209	36.067	6.3199	0.000165301	0.000342812	0.000216443	0.000265432	0.000175215	0.000253475	0.000241519	0.000231374	-1.04385	-0.0619098	0.455786	No
A0A317RN15	B2M23_05970	M5595_11455		Uncharacterized protein (TIGR00266 family)	24591		67	82	83	86	45	74.2928	7.4322	71.4184	18.6213		0.000396007	0.000369757	0.000579759	0.000538159	0.000265264	0.000382882	0.000461061	1.20418	0.268057	0.451771	No
A0A317RSA4	B2M23_04065	M5595_13370	ptsH_2	Phosphocarrier protein HPr	9765	16	47	29	26	30	19	30.7962	12.6134	24.7666	4.55498	9.44577e-05	0.000277796	0.000130768	0.000181611	0.00018773	0.000112001	0.000167674	0.000160447	-1.04504	-0.0635584	0.450615	No
A0A317RK09	B2M23_17050	M5595_02535		Indolepyruvate ferredoxin oxidoreductase beta subunit	20797	270	148	172	156	168	170	196.788	52.8694	164.723	6.23683	0.00159397	0.000874761	0.000775589	0.00108967	0.00105129	0.00100211	0.00108144	0.00104769	-1.03222	-0.0457456	0.449632	No
A0A6N3HFK8	?			Uncharacterized protein	26754	64		31	42	23	34	47.4836	16.3705	32.7677	7.8972	0.000377831		0.000139786	0.000293372	0.000143926	0.000200422	0.000258809	0.000212573	-1.2175	-0.283924	0.448199	No
A0A317RJ35	B2M23_04790	M5595_12635	hisD	Histidinol dehydrogenase	46581	31	5		19	16	13	18.1325	13.0696	15.6665	2.47617	0.000183012	2.95527e-05		0.000132716	0.000100123	7.6632e-05	0.000106282	0.000103157	-1.0303	-0.0430616	0.447099	No
A0A317RXI4	B2M23_10380	M5595_07040	ykuR	Hippurate hydrolase	43655	21	3	11	9	13	11	11.6113	7.41941	11.0502	1.57869	0.000123976	1.77316e-05	4.96016e-05	6.28654e-05	8.13497e-05	6.48424e-05	6.37697e-05	6.96858e-05	1.09277	0.127995	0.442767	No
A0A317RJV4	B2M23_04850	M5595_12575	fchA	Formiminotetrahydrofolate cyclodeaminase	22510	765	1070	1042	747	792	856	958.946	137.513	798.333	44.6879	0.00451626	0.00632429	0.00469863	0.00521783	0.00495607	0.00504592	0.00517972	0.00507327	-1.02098	-0.0299583	0.441517	No
A0A0U3GC77	B2M23_12260	M5595_18405	rpsU	30S ribosomal protein S21	7263	27	234	244	128	128	195	167.976	99.9558	150.379	31.4578	0.000159397	0.00138307	0.00110025	0.000894086	0.000800981	0.00114948	0.000880907	0.000948182	1.07637	0.106175	0.437928	No
A0A317RV06	B2M23_10420	M5595_07000		Uncharacterized protein	21252	3173	1778	1775	1691	1692	2195	2241.69	658.518	1859.35	237.143	0.0187321	0.010509	0.0080039	0.0118117	0.010588	0.012939	0.012415	0.0117796	-1.05394	-0.0757978	0.43526	No
A0A317RHA4	B2M23_07215	M5595_10205	rmlD_2	dTDP-4-dehydrorhamnose reductase	31972	71	93	78	73	65	76	80.7697	8.85235	71.4468	4.64544	0.000419156	0.000549681	0.00035172	0.000509908	0.000406748	0.000448002	0.000440186	0.000454886	1.0334	0.047393	0.434637	No
A0A317RDR0	B2M23_14135	M5595_20265	metK	S-adenosylmethionine synthase	42414	100	131	93	91	98	100	108.038	16.3015	95.9839	3.91063	0.000590361	0.000774282	0.000419359	0.000635639	0.000613251	0.000589477	0.000594667	0.000612789	1.03047	0.0433078	0.43422	No
A0A317RLR4	B2M23_20340	M5595_05860	cobB	NAD-dependent protein deacetylase	26840	12		5	6	2	7	8.59569	3.20481	5.06496	1.96377	7.08433e-05		2.25462e-05	4.19103e-05	1.25153e-05	4.12634e-05	4.66947e-05	3.18963e-05	-1.46395	-0.54987	0.432775	No
A0A317RKT1	B2M23_05935	M5595_11490	pncB2	Nicotinate phosphoribosyltransferase	53625		14	17	13	22	7	15.5105	1.06535	13.6828	6.12097		8.27477e-05	7.6657e-05	9.08056e-05	0.000137669	4.12634e-05	7.97024e-05	8.99125e-05	1.1281	0.1739	0.43222	No
A0A317RNV2	B2M23_03055	M5595_14370	rplI	50S ribosomal protein L9	16044	31	109	99	81	66	68	79.7815	34.7113	71.6789	6.45305	0.000183012	0.00064425	0.000446414	0.000565789	0.000413006	0.000400844	0.000424559	0.00045988	1.08319	0.115292	0.431952	No
A0A317RYV2	B2M23_00540	M5595_16930	pgk/tpi	Phosphoglycerate kinase	41943	28	20	35	7	31	28	27.4603	6.08373	21.9728	10.511	0.000165301	0.000118211	0.000157823	4.88953e-05	0.000193988	0.000165053	0.000147112	0.000135979	-1.08187	-0.113531	0.43068	No
A0A317RST3	B2M23_18505	M5595_04000		Uncharacterized protein	11622	257	156	179	186	174	134	197.604	43.3283	164.785	22.1758	0.00151723	0.000922046	0.000807153	0.00129922	0.00108883	0.000789899	0.00108214	0.00105932	-1.02155	-0.0307555	0.428129	No
A0A317RR19	B2M23_15390	M5595_00855	dxr	1-deoxy-D-xylulose 5-phosphate reductoisomerase	41383	48	25	32	37	29	21	35.0286	9.78183	28.8967	6.49895	0.000283373	0.000147764	0.000144296	0.000258447	0.000181472	0.00012379	0.000191811	0.000187903	-1.0208	-0.0296957	0.427485	No
A0A317RJ00	B2M23_17135	M5595_02620	recA	Protein RecA	42091	72	124	127	89	81	88	107.754	25.0958	86.073	3.6785	0.00042506	0.000732908	0.000572673	0.000621669	0.000506871	0.000518739	0.00057688	0.000549093	-1.05061	-0.0712212	0.420944	No
A0A317S0K0	B2M23_00700	M5595_16765	proA	Gamma-glutamyl phosphate reductase	46858	56	51	65	55	46	39	57.4272	5.82008	46.825	6.52536	0.000330602	0.000301438	0.0002931	0.000384177	0.000287853	0.000229896	0.00030838	0.000300642	-1.02574	-0.0366632	0.420186	No
A0A317RS59	B2M23_15330	M5595_00795		L-iditol 2-dehydrogenase	37499	26	15	27	21	25	14	22.7429	5.40625	19.7797	4.39601	0.000153494	8.86582e-05	0.000121749	0.000146686	0.000156442	8.25267e-05	0.0001213	0.000128551	1.05978	0.0837607	0.420117	No
A0A317RT68	B2M23_19235	M5595_04740	ftsZ	Cell division protein FtsZ	38033	170	116	110	110	114	138	132.348	27.0764	120.763	12.3947	0.00100361	0.000685624	0.000496016	0.000768355	0.000713374	0.000813478	0.000728418	0.000765069	1.05032	0.0708238	0.419867	No
A0A0U3FI06	B2M23_08205	M5595_09210	hpf	Ribosome hibernation promoting factor	20694	36	107	135	65	65	84	92.7342	41.7542	71.4124	9.24672	0.00021253	0.000632429	0.000608747	0.000454028	0.000406748	0.00049516	0.000484569	0.000451979	-1.0721	-0.100445	0.419248	No
A0A317RZF7	B2M23_11915	M5595_18055	hndA_3	NADP-reducing hydrogenase subunit HndA	17070	1425	1202	1369	1104	1074	1320	1331.83	94.7581	1166	109.775	0.00841264	0.00710448	0.00617315	0.00771149	0.00672073	0.00778109	0.00723009	0.00740444	1.02411	0.034377	0.415913	No
A0A6N2YTA1	B2M23_04865	M5595_12560	yitJ	Methylenetetrahydrofolate reductase	31880	5409	3496	3450	2904	3052	4129	4118.16	912.669	3361.66	545.91	0.0319326	0.0206633	0.0155569	0.0202846	0.0190984	0.0243395	0.0227176	0.0212408	-1.06952	-0.0969701	0.412831	No
A0A317RIY3	B2M23_17035	M5595_02520		GTP cyclohydrolase 1 type 2 homolog	41470	41	47	47	36	42	38	44.9919	3.06759	38.7223	2.45856	0.000242048	0.000277796	0.000211934	0.000251462	0.000262822	0.000224001	0.000243926	0.000246095	1.00889	0.0127716	0.412272	No
A0A317RDX2	B2M23_11060	M5595_06350	larB_1	AIRC domain-containing protein	26720	27	13	23	15	28	16	20.9702	6.02571	19.5214	5.7516	0.000159397	7.68371e-05	0.000103712	0.000104776	0.000175215	9.43163e-05	0.000113316	0.000124769	1.10107	0.138911	0.412158	No
A0A317RUI9	B2M23_19320	M5595_04825		[FeFe] hydrogenase (Group B1/B3)	54788	34	24	43	27	29	25	33.6667	7.92709	26.8844	1.6554	0.000200723	0.000141853	0.000193897	0.000188596	0.000181472	0.000147369	0.000178824	0.000172479	-1.03679	-0.0521204	0.411801	No
A0A1V0LZQ4	B2M23_11365&B2M23_20825	M5595_20940		Uncharacterized protein	19666	15	68	45	32	37	29	42.2811	21.7665	32.8961	3.39533	8.85541e-05	0.000401917	0.000202916	0.000223521	0.000231534	0.000170948	0.000231129	0.000208668	-1.10764	-0.147491	0.411461	No
A0A317RZ32	B2M23_11800	M5595_17930	xpt	Xanthine phosphoribosyltransferase	21526	16	14	22	12	17	16	17.4961	3.62715	14.7345	2.2767	9.44577e-05	8.27477e-05	9.92032e-05	8.38205e-05	0.00010638	9.43163e-05	9.21362e-05	9.4839e-05	1.02934	0.0417129	0.411245	No
A0A317RV34	B2M23_08910	M5595_08505		Ribonuclease BN (tRNA processing enzyme)	26165	42	15	15	15	24	17	24.0916	12.858	18.5977	4.07262	0.000247951	8.86582e-05	6.76386e-05	0.000104776	0.000150184	0.000100211	0.000134749	0.00011839	-1.13818	-0.186729	0.41101	No
A0A317RLM1	B2M23_06055	M5595_11370	pyrG	CTP synthase	59941	162	212	191	194	169	136	188.365	20.6852	166.57	23.9571	0.000956384	0.00125304	0.000861264	0.0013551	0.00105755	0.000801688	0.00102356	0.00107144	1.04678	0.0659586	0.407447	No
A0A317RM86	B2M23_05825	M5595_11600	yhbO	Protease I	19169	27	34	24	32	23	22	28.5127	4.14201	25.6833	4.25256	0.000159397	0.000200959	0.000108222	0.000223521	0.000143926	0.000129685	0.000156193	0.000165711	1.06094	0.0853423	0.406816	No
A0A317RP58	B2M23_19920	M5595_05435	mog	Molybdopterin adenylyltransferase	17734	72	38	28	43	38	32	46.0858	18.8054	37.5751	4.45237	0.00042506	0.000224601	0.000126259	0.000300357	0.000237791	0.000188633	0.00025864	0.00024226	-1.06761	-0.0943861	0.398718	No
A0A317RW04	B2M23_08785	M5595_08630	engB_2	Probable GTP-binding protein EngB	22247		11	8	5	3	10	9.84772	1.63389	6.22694	2.99365		6.5016e-05	3.60739e-05	3.49252e-05	1.8773e-05	5.89477e-05	5.0545e-05	3.75486e-05	-1.34612	-0.428807	0.396216	No
A0A317RTH9	B2M23_18750	M5595_04240		V-type ATP synthase subunit I	73776	15	29	33	18	20	23	25.7304	8.01219	20.1469	2.09624	8.85541e-05	0.000171406	0.000148805	0.000125731	0.000125153	0.00013558	0.000136255	0.000128821	-1.05771	-0.0809381	0.394111	No
A0A317RT34	B2M23_18335	M5595_03835	pdxK	Pyridoxal kinase	32353	104	68	22	62	63	72	64.53	33.2314	65.9245	4.42925	0.000613975	0.000401917	9.92032e-05	0.000433073	0.000394233	0.000424423	0.000371699	0.000417243	1.12253	0.166755	0.394036	No
A0A317RKJ7	B2M23_19875	M5595_05390	nnr	Bifunctional NAD(P)H-hydrate repair enzyme	53849	14	17	8	4	19	18	12.8876	3.39004	13.8829	6.69081	8.26505e-05	0.000100479	3.60739e-05	2.79402e-05	0.000118896	0.000106106	7.30679e-05	8.43139e-05	1.15391	0.206532	0.392688	No
A0A317RME4	B2M23_05565	M5595_11865	bchE_3	Radical SAM superfamily enzyme YgiQ (UPF0313 family)	56435	48	39	22	28	37	25	36.5451	11.0568	30.1277	5.21713	0.000283373	0.000230511	9.92032e-05	0.000195581	0.000231534	0.000147369	0.000204363	0.000191495	-1.0672	-0.0938267	0.388719	No
A0A317RYE3	B2M23_01025	M5595_16440	znuC	Zinc transport system ATP-binding protein	25881		8	4	23	5	9	6.03375	2.31035	12.2759	7.72948		4.72844e-05	1.80369e-05	0.000160656	3.12883e-05	5.30529e-05	3.26607e-05	8.16658e-05	2.50043	1.32218	0.3864	No
A0A317RPF7	B2M23_02585	M5595_14845	hprA_3	D-3-phosphoglycerate dehydrogenase	34272	66	35	32	35	51	45	44.5878	15.4086	43.3973	6.43321	0.000389638	0.000206869	0.000144296	0.000244477	0.000319141	0.000265264	0.000246934	0.000276294	1.1189	0.162077	0.384319	No
A0A317RJJ5	B2M23_17040	M5595_02525	galE_1	UDP-glucose 4-epimerase	36634	39	26	25	26	29	28	29.9247	6.41242	27.8128	1.06529	0.000230241	0.000153674	0.000112731	0.000181611	0.000181472	0.000165053	0.000165549	0.000176046	1.06341	0.0886946	0.3814	No
A0A317RXH7	B2M23_07940	M5595_09480		Putative restriction endonuclease	20840	138	158	116	116	114	109	137.211	17.0559	112.886	3.00525	0.000814698	0.000933867	0.000523072	0.000810265	0.000713374	0.00064253	0.000757212	0.000722056	-1.04869	-0.0685861	0.378611	No
A0A317RWZ3	B2M23_11445	M5595_17570	mtnP	S-methyl-5'-thioadenosine phosphorylase	27457	43	34	29	27	42	30	35.242	5.65112	32.9676	6.36107	0.000253855	0.000200959	0.000130768	0.000188596	0.000262822	0.000176843	0.000195194	0.00020942	1.07288	0.101494	0.378061	No
A0A317RRE4	B2M23_19485	M5595_04990	epsN_3	dTDP-4-amino-4,6-dideoxygalactose transaminase	42241		8	10	8	9	4	8.7295	0.92278	7.06265	2.09729		4.72844e-05	4.50924e-05	5.58804e-05	5.6319e-05	2.35791e-05	4.61884e-05	4.52595e-05	-1.02052	-0.0293103	0.376556	No
A0A317RNX0	B2M23_20365	M5595_05885		NanoRNase/pAp phosphatase (C-di-AMP/oligoRNAs hydrolase)	34253		28	14	19	19	14	20.7787	7.11345	17.3446	2.24096		0.000165495	6.31293e-05	0.000132716	0.000118896	8.25267e-05	0.000114312	0.000111379	-1.02633	-0.0374988	0.375554	No
A0A317RSL8	B2M23_15225	M5595_00690	fabD	Malonyl CoA-acyl carrier protein transacylase	33113	29	18	17	15	20	30	21.326	5.65463	21.6649	6.47835	0.000171205	0.00010639	7.6657e-05	0.000104776	0.000125153	0.000176843	0.000118084	0.000135591	1.14826	0.199446	0.375383	No
A0A317RL03	B2M23_05590	M5595_11840	bzaA	Phosphomethylpyrimidine synthase	46628	148	84	128	56	108	111	120.258	26.7657	91.7677	25.0573	0.000873734	0.000496486	0.000577182	0.000391163	0.000675828	0.000654319	0.000649134	0.00057377	-1.13135	-0.178044	0.374622	No
A0A317RMU8	B2M23_19735	M5595_05255	xre_1	SOS-response transcriptional repressor LexA	22357	732	1374	1471	862	898	1033	1192.37	327.92	931.059	73.775	0.00432144	0.0081211	0.00663309	0.00602111	0.00561938	0.00608929	0.00635854	0.00590993	-1.07591	-0.105555	0.373572	No
A0A0U3FEL4	B2M23_11715	M5595_17840		Nucleoid-associated protein ACH52_3245	12461	29	54	60	62	41	33	47.6695	13.5926	45.1658	12.6209	0.000171205	0.00031917	0.000270554	0.000433073	0.000256564	0.000194527	0.000253643	0.000294721	1.16195	0.216554	0.372844	No
A0A317RZS2	B2M23_00620	M5595_16850		Medium-chain acyl-[acyl-carrier-protein] hydrolase	29139		18	8	9	8	10	13.2722	5.08355	9.12647	1.16298		0.00010639	3.60739e-05	6.28654e-05	5.00613e-05	5.89477e-05	7.12319e-05	5.72915e-05	-1.24332	-0.314203	0.372783	No
A0A317RHN5	B2M23_04765	M5595_12660	hisF	Imidazole glycerol phosphate synthase subunit HisF	27405		9	4	11	7	7	6.19951	2.68323	8.65626	1.93881		5.31949e-05	1.80369e-05	7.68355e-05	4.38037e-05	4.12634e-05	3.56159e-05	5.39675e-05	1.51526	0.599568	0.372307	No
A0A1V0LRE2	B2M23_05755&B2M23_06335	M5595_11670	tuf1_2	Elongation factor Tu	43782	1781	2330	2048	1510	1933	2122	2053.08	224.061	1854.65	255.763	0.0105143	0.0137716	0.00923492	0.0105474	0.0120961	0.0125087	0.0111736	0.0117174	1.04867	0.0685567	0.371952	No
A0A317RJU3	B2M23_20245	M5595_05765	acrR	TetR family transcriptional regulator	25763		14	31	22	22	20	22.2411	8.51705	21.4116	0.956161		8.27477e-05	0.000139786	0.000153671	0.000137669	0.000117895	0.000111267	0.000136412	1.22598	0.293941	0.370732	No
A0A317RVT8	B2M23_08450	M5595_08965		3-hydroxyisobutyrate dehydrogenase/2-hydroxy-3-oxopropionate reductase	30275	13		6	8	7	6	9.31546	3.65095	7.10611	1.01642	7.67469e-05		2.70554e-05	5.58804e-05	4.38037e-05	3.53686e-05	5.19012e-05	4.50175e-05	-1.15291	-0.205279	0.370679	No
A0A317RWF3	B2M23_10345	M5595_07070	dapH	2,3,4,5-tetrahydropyridine-2,6-dicarboxylate N-acetyltransferase	25501	70	173	135	116	87	67	125.893	42.6199	89.6854	20.0338	0.000413252	0.00102253	0.000608747	0.000810265	0.000544417	0.000394949	0.000681508	0.00058321	-1.16855	-0.224714	0.370469	No
A0A0U3FNA4	B2M23_06360	M5595_11065	rplW	50S ribosomal protein L23	11287	97	367	349	279	255	245	271.02	123.577	259.7	14.3012	0.00057265	0.00216917	0.00157372	0.00194883	0.0015957	0.00144422	0.00143852	0.00166292	1.156	0.209136	0.370138	No
A0A317RLM9	B2M23_20535	M5595_06055	gloA	Aldoketomutase	14755	39	103	132	88	78	88	91.3349	38.7387	84.9847	4.71128	0.000230241	0.000608787	0.000595219	0.000614684	0.000488098	0.000518739	0.000478082	0.000540507	1.13057	0.177055	0.368186	No
A0A317RD30	B2M23_13105	M5595_19245	mcrB	Dynein-related subfamily AAA family protein	113418		15	15	16	8	14	15.0641	0.32485	12.6735	3.15198		8.86582e-05	6.76386e-05	0.000111761	5.00613e-05	8.25267e-05	7.81484e-05	8.14496e-05	1.04224	0.0596911	0.367185	No
A0A0U3EME7	B2M23_08395	M5595_09020	acsE_2	CO dehydrogenase/acetyl-CoA synthase complex methyltransferase subunit	28608	8746	5210	5063	5492	5768	7083	6339.59	1702.47	6114.45	694	0.0516329	0.030794	0.0228303	0.0383619	0.0360942	0.0417526	0.0350857	0.0387362	1.10405	0.1428	0.366675	No
A0A317RLY7	B2M23_06345	M5595_11080	rpsJ	30S ribosomal protein S10	11625	467	638	601	396	347	590	568.624	73.4516	444.288	104.805	0.00275698	0.00377093	0.00271005	0.00276608	0.00217141	0.00347791	0.00307932	0.00280513	-1.09775	-0.134543	0.366171	No
A0A6N3H7T8	B2M23_18245	M5595_03745	yxlF_2	Putative ABC transporter ATP-binding protein YxlF	33458	11	14	20		9	17	15.1689	3.49795	13.191	4.03601	6.49397e-05	8.27477e-05	9.01847e-05		5.6319e-05	0.000100211	7.92907e-05	7.8265e-05	-1.01311	-0.0187842	0.365418	No
A0A317RWE7	B2M23_10065	M5595_07360	rpmB	50S ribosomal protein L28	7049	42	310	313	223	207	221	221.53	126.991	217.1	7.20632	0.000247951	0.00183227	0.00141139	0.00155767	0.00129534	0.00130274	0.00116387	0.00138525	1.19021	0.251214	0.364955	No
A0A317RN71	B2M23_03290	M5595_14135	hdpA_2	Acid sugar phosphatase	28666	150	51	65	75	108	95	88.6307	43.773	92.6987	13.8471	0.000885541	0.000301438	0.0002931	0.000523878	0.000675828	0.000560003	0.00049336	0.00058657	1.18893	0.249662	0.362009	No
A0A317RM20	B2M23_19790	M5595_05310	rnfC	Ion-translocating oxidoreductase complex subunit C	48250	24	67	58	39	35	33	49.5996	18.281	35.5408	2.37505	0.000141687	0.000396007	0.000261536	0.000272417	0.000219018	0.000194527	0.00026641	0.000228654	-1.16512	-0.22048	0.357845	No
A0A317RFE9	B2M23_13200	M5595_19340	acoA	Pyruvate dehydrogenase E1 component alpha subunit	35461	22	37	28	25	27	29	28.9698	6.19837	27.1594	1.67381	0.000129879	0.00021869	0.000126259	0.000174626	0.000168957	0.000170948	0.000158276	0.00017151	1.08362	0.115853	0.357542	No
A0A317REL6	B2M23_13050	M5595_19190	ptsH_3	Phosphocarrier protein	9084	134	461	370	293	299	348	321.744	137.74	313.238	24.4973	0.000791083	0.00272476	0.00166842	0.00204662	0.00187104	0.00205138	0.00172809	0.00198968	1.15138	0.203359	0.355321	No
A0A317RV96	B2M23_10385	M5595_07035	desVI	Ubiquinone/menaquinone biosynthesis C-methylase UbiE	28497	26	39	27	23	19	28	30.6037	6.02776	23.3263	3.84865	0.000153494	0.000230511	0.000121749	0.000160656	0.000118896	0.000165053	0.000168585	0.000148202	-1.13754	-0.185913	0.352819	No
A0A317RH32	B2M23_13585	M5595_19725	purD	Phosphoribosylamine--glycine ligase	45415	15	25	22	17	20	19	20.3245	4.24134	19.0733	1.22463	8.85541e-05	0.000147764	9.92032e-05	0.000118746	0.000125153	0.000112001	0.00011184	0.000118633	1.06074	0.0850672	0.352308	No
A0A317RH74	B2M23_13390	M5595_19525	murB	UDP-N-acetylenolpyruvoylglucosamine reductase	33311	19	40	26	31	25	28	28.0094	8.82876	28.0562	2.62677	0.000112169	0.000236422	0.00011724	0.000216536	0.000156442	0.000165053	0.000155277	0.000179344	1.15499	0.207885	0.351032	No
A0A317S246	B2M23_01615	M5595_15845	larB_3	AIRC domain-containing protein	26644	26	25	11	24	18	18	20.7543	6.99947	19.944	2.75677	0.000153494	0.000147764	4.96016e-05	0.000167641	0.000112638	0.000106106	0.000116953	0.000128795	1.10125	0.139147	0.349229	No
A0A317RLS2	B2M23_05795	M5595_11630	pyrC	Dihydroorotase	42928	31	41	35	30	32	36	35.7984	4.3912	32.58	2.62279	0.000183012	0.000242333	0.000157823	0.000209551	0.000200245	0.000212212	0.000194389	0.000207336	1.0666	0.0930231	0.347894	No
A0A317RSE3	B2M23_15660	M5595_01130	yqfL	Putative pyruvate, phosphate dikinase regulatory protein	31004		5	32	4	9	10	18.4053	13.4266	7.45883	2.33437		2.95527e-05	0.000144296	2.79402e-05	5.6319e-05	5.89477e-05	8.69242e-05	4.77356e-05	-1.82095	-0.864691	0.346734	No
A0A317RWQ6	B2M23_11880	M5595_18020	yhaO	DNA repair exonuclease SbcCD nuclease subunit	41810	23	30	22	25	22	23	25.0159	3.56398	23.4684	1.36168	0.000135783	0.000177316	9.92032e-05	0.000174626	0.000137669	0.00013558	0.000137434	0.000149291	1.08628	0.11939	0.345264	No
A0A317RW92	B2M23_08755	M5595_08660	lptB	Amino acid/amide ABC transporter ATP-binding protein 1 (HAAT family)	28359	18	30	28	21	21	16	25.4587	5.20715	19.2232	2.45849	0.000106265	0.000177316	0.000126259	0.000146686	0.000131411	9.43163e-05	0.000136613	0.000124138	-1.1005	-0.138157	0.343425	No
A0A317RKU6	B2M23_06210	M5595_11215	soj_2	Alkylation response protein AidB-like acyl-CoA dehydrogenase	84956	38	54	75	58	53	43	55.561	15.1111	51.0956	6.30056	0.000224337	0.00031917	0.000338193	0.000405133	0.000331656	0.000253475	0.0002939	0.000330088	1.12313	0.167526	0.34334	No
A0A317S1R7	B2M23_00920	M5595_16545	arcA	Arginine deiminase	46485	4		20	6	6	5	12.187	7.77646	5.8016	0.740392	2.36144e-05		9.01847e-05	4.19103e-05	3.7546e-05	2.94738e-05	5.68996e-05	3.631e-05	-1.56705	-0.64805	0.343171	No
A0A317RR08	B2M23_15270	M5595_00735	macB_1	Putative ABC transport system permease protein	44815		15	14	10	7	13	14.6835	0.4475	10.3224	2.37744		8.86582e-05	6.31293e-05	6.98505e-05	4.38037e-05	7.6632e-05	7.58938e-05	6.34287e-05	-1.19652	-0.258846	0.343075	No
A0A317RTC6	B2M23_17500	M5595_02995		Radical SAM family uncharacterized protein	71273		11	6	7	10	6	8.04088	2.46892	7.58741	1.60586		6.5016e-05	2.70554e-05	4.88953e-05	6.25767e-05	3.53686e-05	4.60357e-05	4.89469e-05	1.06324	0.088462	0.340853	No
A0A317RID0	B2M23_07565	M5595_09855	coaX	Type III pantothenate kinase	28471	30	19	13	23	13	29	20.3922	7.04481	21.855	6.55228	0.000177108	0.0001123	5.86201e-05	0.000160656	8.13497e-05	0.000170948	0.00011601	0.000137651	1.18655	0.246775	0.340722	No
A0A317S162	B2M23_11505	M5595_17630	cbiT	Cobalt-precorrin 7 C15-methyltransferase	20744	15	15	7	11	13	7	12.3346	3.82601	10.3972	2.43286	8.85541e-05	8.86582e-05	3.15647e-05	7.68355e-05	8.13497e-05	4.12634e-05	6.95923e-05	6.64828e-05	-1.04677	-0.0659464	0.340432	No
A0A317S212	B2M23_01415	M5595_16045		Uncharacterized protein	54860	26	21	13	22	16	20	19.8104	5.54099	19.0928	2.68421	0.000153494	0.000124122	5.86201e-05	0.000153671	0.000100123	0.000117895	0.000112078	0.000123896	1.10544	0.144624	0.339958	No
A0A317RGB8	B2M23_02135	M5595_15310	fbp	Fructose-1,6-bisphosphatase class 3	76208	41	97	79	61	58	35	72.3941	23.3878	51.2421	11.7393	0.000242048	0.000573323	0.00035623	0.000426088	0.000362945	0.000206317	0.000390534	0.000331783	-1.17708	-0.235207	0.339588	No
A0A317RGA0	B2M23_10605	M5595_06805		Uncharacterized protein YaaN involved in tellurite resistance	43284	41	40	40	26	30	40	40.2822	0.458651	31.885	6.08174	0.000242048	0.000236422	0.000180369	0.000181611	0.00018773	0.000235791	0.000219613	0.000201711	-1.08875	-0.122677	0.337429	No
A0A317RQD8	B2M23_03940	M5595_13495	murAB	UDP-N-acetylglucosamine 1-carboxyvinyltransferase	45834	25	43	39	25	38	23	35.601	7.59694	28.6179	6.39316	0.00014759	0.000254154	0.00017586	0.000174626	0.000237791	0.00013558	0.000192535	0.000182666	-1.05403	-0.0759127	0.333063	No
A0A317RYV3	B2M23_08170	M5595_09250	ruvA	Holliday junction ATP-dependent DNA helicase RuvA	22617		49	14	16	17	19	31.2962	17.7472	17.241	0.909037		0.000289617	6.31293e-05	0.000111761	0.00010638	0.000112001	0.000176373	0.000110047	-1.6027	-0.680508	0.332966	No
A0A317RNW3	B2M23_05570	M5595_11860	bchE_2	Putative variant cofactor biosynthesis B12-binding/radical SAM domain protein 1	49941	42	11	17	27	28	17	23.2197	13.1992	23.9633	5.03701	0.000247951	6.5016e-05	7.6657e-05	0.000188596	0.000175215	0.000100211	0.000129875	0.000154674	1.19095	0.252108	0.331376	No
A0A317RUZ9	B2M23_18175	M5595_03675	ribBA	Riboflavin biosynthesis protein RibBA	45016	68	116	99	97	85	87	94.065	20.0566	89.8385	5.32057	0.000401445	0.000685624	0.000446414	0.000677549	0.000531902	0.000512845	0.000511161	0.000574099	1.12313	0.16752	0.331211	No
A0A317RZA1	B2M23_01385	M5595_16075	murE	UDP-N-acetylmuramoyl-L-alanyl-D-glutamate--L-lysine ligase	55385	8	37	26	17	17	13	23.7013	12.2349	15.533	2.06996	4.72288e-05	0.00021869	0.00011724	0.000118746	0.00010638	7.6632e-05	0.00012772	0.000100586	-1.26976	-0.344552	0.331191	No
A0A317RWE1	B2M23_12375	M5595_18510		DNA polymerase I	100064		6	17	12	13	11	11.6136	5.53664	12.126	0.563076		3.54633e-05	7.6657e-05	8.38205e-05	8.13497e-05	6.48424e-05	5.60602e-05	7.66709e-05	1.36765	0.451703	0.330215	No
A0A317RME0	B2M23_05585	M5595_11845	bzaB	Phosphomethylpyrimidine synthase	45982	259	188	193	192	193	201	213.264	32.2552	195.557	4.13884	0.00152903	0.00111118	0.000870283	0.00134113	0.00120773	0.00118485	0.00117017	0.00124457	1.06358	0.0889319	0.329954	No
A0A317RVE1	B2M23_17430	M5595_02920		Secondary thiamine-phosphate synthase enzyme	15801	25	6	24	16	18	20	18.444	8.50937	17.9696	1.50495	0.00014759	3.54633e-05	0.000108222	0.000111761	0.000112638	0.000117895	9.70917e-05	0.000114098	1.17516	0.232854	0.328014	No
A0A6N3F552	B2M23_11895	M5595_18035	rsbT	Serine/threonine-protein kinase RsbT	15138		12	10	8	10	8	10.7072	0.834855	8.42831	0.927801		7.09266e-05	4.50924e-05	5.58804e-05	6.25767e-05	4.71581e-05	5.80095e-05	5.5205e-05	-1.0508	-0.0714886	0.327199	No
A0A0U3FUE7	B2M23_07560	M5595_09860	flK	Predicted thioesterase	14777	34	39	57	40	27	26	43.4451	9.48837	31.0678	6.51326	0.000200723	0.000230511	0.000257027	0.000279402	0.000168957	0.000153264	0.00022942	0.000200541	-1.14401	-0.194096	0.32636	No
A0A317RXB5	B2M23_08340	M5595_09075		DegV family protein with EDD domain	32035	31	22	18	21	24	24	23.6829	5.38292	22.9075	1.17188	0.000183012	0.000130032	8.11663e-05	0.000146686	0.000150184	0.000141474	0.000131403	0.000146115	1.11196	0.1531	0.326023	No
A0A317RKD9	B2M23_07245	M5595_10175	epsJ_2	Glycosyl transferase family 2	84407		20	16	9	4	16	18.2115	1.7163	9.71527	4.67799		0.000118211	7.21478e-05	6.28654e-05	2.50307e-05	9.43163e-05	9.51794e-05	6.07374e-05	-1.56706	-0.648063	0.324347	No
A0A317RHR6	B2M23_04905	M5595_12520		Putative linocin/CFP29 family protein	29501	71		7	15	16	18	38.8777	32.1937	16.3736	1.4455	0.000419156		3.15647e-05	0.000104776	0.000100123	0.000106106	0.00022536	0.000103668	-2.17387	-1.12026	0.324104	No
A0A317RX41	B2M23_12415	M5595_18555	ligA	DNA ligase	73853		16	14	10	6	13	15.2695	1.127	9.7283	2.62509		9.45688e-05	6.31293e-05	6.98505e-05	3.7546e-05	7.6632e-05	7.88491e-05	6.13428e-05	-1.28538	-0.362199	0.324011	No
A0A317RSA1	B2M23_17915	M5595_03410		Uncharacterized protein	19322	24	25	14	22	15	12	20.7781	5.03588	16.3226	3.98231	0.000141687	0.000147764	6.31293e-05	0.000153671	9.3865e-05	7.07372e-05	0.000117527	0.000106091	-1.10779	-0.147683	0.322318	No
A0A317RL77	B2M23_05680	M5595_11755	rbr1_1	Rubrerythrin	22700	76	250	171	109	94	129	165.742	70.8944	110.414	14.3209	0.000448674	0.00147764	0.00077108	0.00076137	0.000588221	0.000760425	0.00089913	0.000703338	-1.27838	-0.354311	0.32016	No
A0A0U3FFF1	B2M23_17120	M5595_02605	pgsA	CDP-diacylglycerol--glycerol-3-phosphate 3-phosphatidyltransferase	19911		25	17	27	23	16	21.0505	4.30825	22.0772	4.31532		0.000147764	7.6657e-05	0.000188596	0.000143926	9.43163e-05	0.00011221	0.00014228	1.26797	0.342523	0.318111	No
A0A317RT86	B2M23_19115	M5595_04620	srlR_5	DeoR family transcriptional regulator	28506	13		8	9	4	17	10.7103	2.68377	9.98033	5.56681	7.67469e-05		3.60739e-05	6.28654e-05	2.50307e-05	0.000100211	5.64104e-05	6.27024e-05	1.11154	0.152559	0.317847	No
A0A317RM24	B2M23_05960	M5595_11465	gtaB	UTP--glucose-1-phosphate uridylyltransferase	32304	305	250	233	221	216	207	262.74	30.7046	215.008	5.88405	0.0018006	0.00147764	0.00105065	0.00154369	0.00135166	0.00122022	0.00144296	0.00137186	-1.05183	-0.0729056	0.314851	No
A0A317RUK1	B2M23_19270	M5595_04775	murD	UDP-N-acetylmuramoylalanine--D-glutamate ligase	49920		6	17	12	7	6	11.6185	5.48937	8.38143	2.29079		3.54633e-05	7.6657e-05	8.38205e-05	4.38037e-05	3.53686e-05	5.60602e-05	5.43309e-05	-1.03183	-0.0452022	0.313446	No
A0A317RGW7	B2M23_13370	M5595_19505	guaB_2	IMP dehydrogenase	55284	22	134	172	144	121	89	109.139	63.7249	118.148	22.6248	0.000129879	0.000792014	0.000775589	0.00100585	0.000757178	0.000524634	0.000565827	0.000762553	1.34768	0.430475	0.313165	No
A0A317RQV2	B2M23_03600	M5595_13830	proC_1	Pyrroline-5-carboxylate reductase	28919	19	5	8		10	5	10.4686	6.0574	7.56789	2.65922	0.000112169	2.95527e-05	3.60739e-05		6.25767e-05	2.94738e-05	5.92651e-05	4.60252e-05	-1.28766	-0.364756	0.312789	No
A0A317RXP5	B2M23_11700	M5595_17825	korA_2	2-oxoglutarate ferredoxin oxidoreductase subunit alpha	60232	21	33	38	30	33	23	30.5902	7.063	28.5221	4.35468	0.000123976	0.000195048	0.000171351	0.000209551	0.000206503	0.00013558	0.000163458	0.000183878	1.12492	0.169826	0.310777	No
A0A317RTT5	B2M23_15305	M5595_00770	der	GTPase Der	49475	26	50	32	37	35	36	36.0786	10.515	36.0028	0.717334	0.000153494	0.000295527	0.000144296	0.000258447	0.000219018	0.000212212	0.000197772	0.000229892	1.16241	0.217117	0.31021	No
A0A317RYH4	B2M23_11735	M5595_17860	rny_2	Gas vesicle protein	17263	29	71	61	42	45	79	53.693	17.9438	55.4769	16.3446	0.000171205	0.000419649	0.000275063	0.000293372	0.000281595	0.000465687	0.000288639	0.000346884	1.20179	0.265189	0.309783	No
A0A317RMA6	B2M23_05725	M5595_11700	rpoB	DNA-directed RNA polymerase subunit beta	137247	15	15	21	19	9	4	16.9119	2.71121	10.4801	6.10268	8.85541e-05	8.86582e-05	9.4694e-05	0.000132716	5.6319e-05	2.35791e-05	9.06354e-05	7.08713e-05	-1.27887	-0.354874	0.30927	No
A0A317RDM8	B2M23_13985	M5595_20120	trxB_8	Thioredoxin reductase	46221	72	90	86	80	75	71	82.6958	7.90952	75.2754	3.52836	0.00042506	0.000531949	0.000387794	0.000558804	0.000469325	0.000418528	0.000448268	0.000482219	1.07574	0.105327	0.305079	No
A0A317RXD1	B2M23_08240	M5595_09175	metH_7	5-methyltetrahydrofolate--homocysteine methyltransferase	85451	16	24	27	15	20	26	22.5456	4.43945	20.2766	4.40317	9.44577e-05	0.000141853	0.000121749	0.000104776	0.000125153	0.000153264	0.000119353	0.000127731	1.07019	0.0978684	0.304592	No
A0A317RRM9	B2M23_14440	M5595_20565	plsX	Phosphate acyltransferase	35940	46	35	33	25	33	30	38.1892	5.77122	29.3784	3.57789	0.000271566	0.000206869	0.000148805	0.000174626	0.000206503	0.000176843	0.00020908	0.000185991	-1.12414	-0.168824	0.301852	No
A0A317RIU2	B2M23_04760	M5595_12665	hisI	Histidine biosynthesis bifunctional protein HisIE	23756	15	16	29	35	17	13	20.1847	6.53809	21.5233	9.47398	8.85541e-05	9.45688e-05	0.000130768	0.000244477	0.00010638	7.6632e-05	0.00010463	0.000142496	1.3619	0.445624	0.301826	No
A0A317RMC9	B2M23_05635	M5595_11795	glnA_2	Glutamine synthetase	79369	31	42	44	33	29	26	38.6751	5.78757	29.4017	2.77424	0.000183012	0.000248243	0.000198406	0.000230506	0.000181472	0.000153264	0.000209887	0.000188414	-1.11397	-0.155706	0.301222	No
A0A317RXK0	B2M23_08190	M5595_09230	yajC	Preprotein translocase subunit YajC	17095	11	66	50	44	31	75	42.1941	23.2608	49.9749	18.599	6.49397e-05	0.000390096	0.000225462	0.000307342	0.000193988	0.000442107	0.000226833	0.000314479	1.38639	0.471336	0.300081	No
A0A317RIS0	B2M23_04860	M5595_12565		Methylene-tetrahydrofolate reductase-like protein	24103	127	178	205	154	149	163	169.855	32.5085	155.195	5.76013	0.000749758	0.00105208	0.000924394	0.0010757	0.000932392	0.000960847	0.000908743	0.000989645	1.08903	0.123039	0.299318	No
A0A317RWI8	B2M23_10110	M5595_07315	ilvB_3	Acetolactate synthase	57940	29	50	37	35	26	19	38.66	8.8548	26.879	6.64422	0.000171205	0.000295527	0.000166842	0.000244477	0.000162699	0.000112001	0.000211191	0.000173059	-1.22034	-0.287288	0.295273	No
A0A317RU99	B2M23_08830	M5595_08585		Glyoxylase-like metal-dependent hydrolase (Beta-lactamase superfamily II)	22816	37	22	18	12	18	22	25.5651	8.36276	17.5808	4.18026	0.000218433	0.000130032	8.11663e-05	8.38205e-05	0.000112638	0.000129685	0.000143211	0.000108714	-1.31731	-0.397594	0.292744	No
A0A317RTL8	B2M23_15640	M5595_01110	artM_1	Amino acid ABC transporter ATP-binding protein (PAAT family)	28055	18	30	34	21	16	21	27.068	6.93843	19.3555	2.34338	0.000106265	0.000177316	0.000153314	0.000146686	0.000100123	0.00012379	0.000145632	0.000123533	-1.17889	-0.23743	0.291981	No
A0A317RF18	B2M23_10585	M5595_06825	hprA_2	D-3-phosphoglycerate dehydrogenase	34372	74	39	35	37	36	35	48.9653	17.5057	35.7898	0.820932	0.000436867	0.000230511	0.000157823	0.000258447	0.000225276	0.000206317	0.000275067	0.000230013	-1.19588	-0.258068	0.289055	No
A0A317RHQ2	B2M23_06900	M5595_10520	coaBC_2	Phosphopantothenoylcysteine decarboxylase/phosphopantothenate--cysteine ligase	19525	111	40	37	40	40	42	62.6093	34.4944	40.6827	0.825258	0.0006553	0.000236422	0.000166842	0.000279402	0.000250307	0.00024758	0.000352855	0.000259096	-1.36187	-0.445586	0.288946	No
A0A317RIM0	B2M23_16870	M5595_02345	sigW_2	RNA polymerase sigma factor (Sigma-70 family)	31446	28	69	37	33	30	26	44.3672	17.4824	29.5321	3.03578	0.000165301	0.000407828	0.000166842	0.000230506	0.00018773	0.000153264	0.000246657	0.0001905	-1.29479	-0.372714	0.28851	No
A0A317RRU3	B2M23_03220	M5595_14205	rpe_3	Ribulose-phosphate 3-epimerase	24066	30	23	11		21	15	21.2618	8.03395	18.0475	3.12035	0.000177108	0.000135943	4.96016e-05		0.000131411	8.84215e-05	0.000120884	0.000109916	-1.09978	-0.13722	0.286991	No
A0A317RJ77	B2M23_04580	M5595_12840	carD_2	Electron transfer flavoprotein beta subunit	27845	43	38	34	31	30	31	38.0935	3.83128	31.0267	0.577005	0.000253855	0.000224601	0.000153314	0.000216536	0.00018773	0.000182738	0.00021059	0.000195668	-1.07626	-0.106029	0.285154	No
A0A317RS49	B2M23_15380	M5595_00845		Uncharacterized protein	11978		54	34	16	16	30	44.3028	9.9762	20.6077	6.758		0.00031917	0.000153314	0.000111761	0.000100123	0.000176843	0.000236242	0.000129575	-1.8232	-0.866472	0.284061	No
A0A317RTK4	B2M23_10030	M5595_07395		Uncharacterized protein	25310		27	6	11	13	6	16.3337	10.3448	10.068	2.95906		0.000159585	2.70554e-05	7.68355e-05	8.13497e-05	3.53686e-05	9.33201e-05	6.45179e-05	-1.44642	-0.532489	0.283697	No
A0A317RFA4	B2M23_10595	M5595_06815	ywaC	Putative GTP pyrophosphokinase	27410	11	7		6	7	4	8.92474	2.06776	5.70027	1.59836	6.49397e-05	4.13738e-05		4.19103e-05	4.38037e-05	2.35791e-05	5.31568e-05	3.6431e-05	-1.45911	-0.545087	0.283461	No
A0A317RTN9	B2M23_18215	M5595_03715		Dipeptidase	52931	39	46	58	38	40	30	47.7412	8.06835	35.761	4.50178	0.000230241	0.000271885	0.000261536	0.000265432	0.000250307	0.000176843	0.000254554	0.00023086	-1.10263	-0.14095	0.282215	No
A0A317RPA2	B2M23_19715	M5595_05235	thiI	Probable tRNA sulfurtransferase	42992		5	10	15	11	7	7.64816	2.17265	11.0615	3.34313		2.95527e-05	4.50924e-05	0.000104776	6.88343e-05	4.12634e-05	3.73226e-05	7.16245e-05	1.91907	0.940404	0.28093	No
A0A317RV87	B2M23_08665	M5595_08750	iphP_1	Protein-tyrosine phosphatase	36877	65	82	70	64	66	76	72.5833	7.21165	68.6689	5.10811	0.000383734	0.000484665	0.000315647	0.000447043	0.000413006	0.000448002	0.000394682	0.000436017	1.10473	0.143694	0.280765	No
A0A317RKX1	B2M23_06060	M5595_11365	nadE	Glutamine-dependent NAD(+) synthetase	71557	12	19	8		9	7	12.9776	4.26645	8.0176	0.925095	7.08433e-05	0.0001123	3.60739e-05		5.6319e-05	4.12634e-05	7.30725e-05	4.87912e-05	-1.49766	-0.582709	0.279423	No
A0A317RSG8	B2M23_17495	M5595_02990	yjcS	Alkyl sulfatase BDS1-like metallo-beta-lactamase superfamily hydrolase	73606	5	5	12	20	6	4	6.92508	3.32936	10.049	7.17094	2.9518e-05	2.95527e-05	5.41108e-05	0.000139701	3.7546e-05	2.35791e-05	3.77272e-05	6.6942e-05	1.77437	0.827306	0.279252	No
A0A317RZB4	B2M23_11460	M5595_17585	btuF	Iron complex transport system substrate-binding protein	33632	77	26	29	49	47	48	44.1997	23.1507	47.8589	0.607368	0.000454578	0.000153674	0.000130768	0.000342267	0.00029411	0.000282949	0.00024634	0.000306442	1.24398	0.314964	0.27905	No
A0A317RLT5	B2M23_07700	M5595_09720	iscS_2	Cysteine desulfurase IscS	43844	23	12	18	18	15	15	17.5755	4.18863	16.1041	1.51174	0.000135783	7.09266e-05	8.11663e-05	0.000125731	9.3865e-05	8.84215e-05	9.59586e-05	0.000102672	1.06997	0.0975648	0.277006	No
A0A317RJW8	B2M23_16865	M5595_02340		Diguanylate cyclase (GGDEF)-like protein	36128		6	8	6	7	6	7.29575	1.14699	6.54006	0.657243		3.54633e-05	3.60739e-05	4.19103e-05	4.38037e-05	3.53686e-05	3.57686e-05	4.03608e-05	1.12839	0.174263	0.276854	No
A0A317RD58	B2M23_13070	M5595_19210		Uncharacterized protein	41269		8	9	25	7	14	8.2142	0.382555	15.6888	7.43507		4.72844e-05	4.05831e-05	0.000174626	4.38037e-05	8.25267e-05	4.39338e-05	0.000100319	2.28341	1.19119	0.276355	No
A0A317REV7	B2M23_14130	M5595_20260	pepP	Aminopeptidase P	46577	34	12	17	13	15	13	21.2483	9.2443	13.7166	1.16908	0.000200723	7.09266e-05	7.6657e-05	9.08056e-05	9.3865e-05	7.6632e-05	0.000116102	8.71008e-05	-1.33296	-0.414635	0.276321	No
A0A317RF13	B2M23_11065	M5595_06345	larC_1	Uncharacterized protein	25528	35	26	14		9	12	24.961	8.80402	10.7834	1.66301	0.000206626	0.000153674	6.31293e-05		5.6319e-05	7.07372e-05	0.000141143	6.35281e-05	-2.22175	-1.15169	0.274824	No
A0A317RMJ9	B2M23_03210	M5595_14215	gyrA	DNA gyrase subunit A	94165		28	16	19	17	13	21.6829	5.9539	16.3481	2.63802		0.000165495	7.21478e-05	0.000132716	0.00010638	7.6632e-05	0.000118822	0.000105243	-1.12902	-0.175077	0.274099	No
A0A317RHI0	B2M23_02020	M5595_15420	ppk	Polyphosphate kinase	82477		9	12		9	2	10.2889	1.29752	5.6582	3.27843		5.31949e-05	5.41108e-05		5.6319e-05	1.17895e-05	5.36529e-05	3.40543e-05	-1.57551	-0.655821	0.273454	No
A0A317RJR4	B2M23_16875	M5595_02350		Uncharacterized protein (TIGR02453 family)	26122	84	72	76	64	65	62	77.3659	4.83337	63.8386	1.52654	0.000495903	0.00042556	0.000342702	0.000447043	0.000406748	0.000365476	0.000421388	0.000406422	-1.03682	-0.0521705	0.272993	No
A0A317RM40	B2M23_05860	M5595_11565	fimA	Type IV pilus assembly protein PilA	17523	70	47	41	48	59	52	52.6242	12.2727	53.0758	4.47417	0.000413252	0.000277796	0.000184879	0.000335282	0.000369202	0.000306528	0.000291976	0.000337004	1.15422	0.206918	0.271923	No
A0A6N3H2H8	M5595_03270	M5595_03270		Cell division protein ZapA	22651	34	101	104	39	50	76	79.4494	32.4562	55.0957	15.5713	0.000200723	0.000596966	0.000468961	0.000272417	0.000312883	0.000448002	0.000422216	0.000344434	-1.22583	-0.293754	0.270675	No
A0A317RVI9	B2M23_09550	M5595_07870	tlyA	23S rRNA (Cytidine1920-2'-O)/16S rRNA (Cytidine1409-2'-O)-methyltransferase	31532		3	9		3	4	5.77367	2.86696	3.76729	0.553285		1.77316e-05	4.05831e-05		1.8773e-05	2.35791e-05	2.91574e-05	2.1176e-05	-1.37691	-0.461429	0.269469	No
A0A317RWQ7	B2M23_07915	M5595_09500	rsbP	Sigma-B regulation protein RsbU (Phosphoserine phosphatase)	29353	54		8	5	5	9	30.6517	23.137	6.37416	1.62088	0.000318795		3.60739e-05	3.49252e-05	3.12883e-05	5.30529e-05	0.000177434	3.97555e-05	-4.46314	-2.15806	0.269016	No
A0A317RTX8	B2M23_17770	M5595_03265	lexA_2	LexA repressor	26456	17	16	19	22	15	13	17.3878	1.29112	16.4534	3.7085	0.000100361	9.45688e-05	8.56755e-05	0.000153671	9.3865e-05	7.6632e-05	9.35352e-05	0.000108056	1.15524	0.208198	0.26745	No
A0A317RH40	B2M23_07515	M5595_09905	ppx2	Exopolyphosphatase/guanosine-5'-triphosphate, 3'-diphosphate pyrophosphatase	35384	22	48	53	31	25	21	40.8879	13.8677	25.5539	4.21398	0.000129879	0.000283706	0.00023899	0.000216536	0.000156442	0.00012379	0.000217525	0.000165589	-1.31364	-0.393572	0.266099	No
A0A317RCL0	B2M23_12815	M5595_18965	gluD	Glutamate dehydrogenase	45839	57	38	35	32	31	34	43.496	9.45102	32.4531	1.24059	0.000336506	0.000224601	0.000157823	0.000223521	0.000193988	0.000200422	0.000239643	0.000205977	-1.16345	-0.218405	0.265945	No
A0A317RNA4	B2M23_05575	M5595_11855	aziB2	Putative metal-binding protein	57892	28	10	16	19	13	7	18.1924	7.58524	13.1547	4.56054	0.000165301	5.91055e-05	7.21478e-05	0.000132716	8.13497e-05	4.12634e-05	9.88514e-05	8.51096e-05	-1.16146	-0.215939	0.262481	No
A0A317RDP9	B2M23_14090	M5595_20220	walR_8	Stage 0 sporulation protein A homolog	26045	63	35	36	46	43	42	44.7541	12.9829	43.58	1.76664	0.000371927	0.000206869	0.000162333	0.000321312	0.00026908	0.00024758	0.000247043	0.000279324	1.13067	0.177177	0.261147	No
A0A317RW20	B2M23_09020	M5595_08395	glyQS	Glycine--tRNA ligase	53450	177	221	224	193	209	163	207.071	21.3721	188.147	19.1335	0.00104494	0.00130623	0.00101007	0.00134811	0.00130785	0.000960847	0.00112041	0.0012056	1.07604	0.105726	0.259798	No
A0A317RHF9	B2M23_07255	M5595_10165	ugd_2	UDP-glucose 6-dehydrogenase	44314	12	26	25	23	19	24	21.1484	6.22944	22.0568	2.13855	7.08433e-05	0.000153674	0.000112731	0.000160656	0.000118896	0.000141474	0.000112416	0.000140342	1.24842	0.320098	0.25938	No
A0A317S1X0	B2M23_01165	M5595_16295		Carbonic anhydrase/acetyltransferase-like protein (Isoleucine patch superfamily)	18281	38	24	16	11	15	22	26.1568	8.96229	16.127	4.77421	0.000224337	0.000141853	7.21478e-05	7.68355e-05	9.3865e-05	0.000129685	0.000146113	0.000100128	-1.45925	-0.545229	0.259286	No
A0A317RJ71	B2M23_20745	M5595_00045	cwlA	N-acetylmuramoyl-L-alanine amidase	35400	34		15	12	16	12	24.1706	9.532	13.6751	1.91194	0.000200723		6.76386e-05	8.38205e-05	0.000100123	7.07372e-05	0.000134181	8.48935e-05	-1.58058	-0.660451	0.258435	No
A0A317RRF2	B2M23_19435	M5595_04940	fdtB	dTDP-4-amino-4,6-dideoxygalactose transaminase	41362		15	9	7	10	7	12.0563	3.38151	7.79696	1.4022		8.86582e-05	4.05831e-05	4.88953e-05	6.25767e-05	4.12634e-05	6.46207e-05	5.09118e-05	-1.26927	-0.343997	0.2583	No
A0A317RDK8	B2M23_13890	M5595_20020	mnmA_2	tRNA-specific 2-thiouridylase MnmA	40498	30	28	43	37	30	28	33.574	6.51644	31.8427	3.97266	0.000177108	0.000165495	0.000193897	0.000258447	0.00018773	0.000165053	0.000178834	0.000203743	1.13929	0.188135	0.257937	No
A0A317RS66	B2M23_16045	M5595_01510	hndD_1	4Fe-4S dicluster protein	26773		6	23		6	3	14.4354	8.20255	4.38309	1.65494		3.54633e-05	0.000103712		3.7546e-05	1.76843e-05	6.95879e-05	2.76151e-05	-2.51992	-1.33338	0.257705	No
A0A317RRJ7	B2M23_19160	M5595_05180		Amidophosphoribosyltransferase	52595	26	42	49	44	47	28	39.1697	9.50222	39.6176	8.53953	0.000153494	0.000248243	0.000220953	0.000307342	0.00029411	0.000165053	0.000207563	0.000255502	1.23096	0.299784	0.255778	No
A0A317RE40	B2M23_10715	M5595_06700	esiB	Uncharacterized protein	28263	13	40	12	21	31	19	21.6768	12.7635	23.6845	5.30335	7.67469e-05	0.000236422	5.41108e-05	0.000146686	0.000193988	0.000112001	0.000122427	0.000150891	1.23251	0.301594	0.25402	No
A0A317RM36	B2M23_19740	M5595_05260		4Fe-4S dicluster protein	29189	61	44	32	44	52	41	45.4429	11.735	45.6167	4.57689	0.00036012	0.000260064	0.000144296	0.000307342	0.000325399	0.000241685	0.000254827	0.000291475	1.14382	0.193858	0.253205	No
A0A317RTI6	B2M23_10130	M5595_07295	hndC_2	NADH:ubiquinone oxidoreductase subunit F (NADH-binding)	63470	31	66	63	36	48	28	53.5669	15.7534	37.6759	8.21223	0.000183012	0.000390096	0.000284082	0.000251462	0.000300368	0.000165053	0.00028573	0.000238961	-1.19572	-0.257877	0.253068	No
A0A317RYR4	B2M23_11810	M5595_17940	trpS	Tryptophan--tRNA ligase	37952	39	30	45	37	42	29	38.0605	6.19333	35.8604	5.60357	0.000230241	0.000177316	0.000202916	0.000258447	0.000262822	0.000170948	0.000203491	0.000230739	1.1339	0.181297	0.25302	No
A0A0U2WS47	B2M23_13940	M5595_20075	lysC_3	Aspartokinase	43538	49	70	52	62	62	41	57.3514	9.29775	55.1153	10.0371	0.000289277	0.000413738	0.00023448	0.000433073	0.000387975	0.000241685	0.000312499	0.000354244	1.13359	0.180896	0.252822	No
A0A317RQZ5	B2M23_15260	M5595_00725		HlyD family secretion protein	34080	22	41	30	36	29	35	30.9263	7.99687	33.142	3.06658	0.000129879	0.000242333	0.000135277	0.000251462	0.000181472	0.000206317	0.000169163	0.000213084	1.25963	0.333005	0.252052	No
A0A317RCY3	B2M23_12785	M5595_18935	groL	60 kDa chaperonin	57512	282	310	270	175	197	264	287.464	16.883	211.896	37.698	0.00166482	0.00183227	0.00121749	0.00122238	0.00123276	0.00155622	0.00157153	0.00133712	-1.17531	-0.233038	0.251974	No
A0A317RL97	B2M23_05580	M5595_11850	cobT_1	Nicotinate-nucleotide--dimethylbenzimidazole phosphoribosyltransferase	37381	87	60	58	45	53	52	68.3774	13.3664	50.1605	3.77142	0.000513614	0.000354633	0.000261536	0.000314327	0.000331656	0.000306528	0.000376594	0.000317504	-1.18611	-0.246237	0.251088	No
A0A317RUQ7	B2M23_08025	M5595_09395	ydhY	Fe-S-cluster-containing hydrogenase component 2	14175	97	353	384	287	337	259	277.768	128.722	294.032	32.2134	0.00057265	0.00208642	0.00173155	0.00200471	0.00210883	0.00152674	0.00146354	0.0018801	1.28462	0.361343	0.250659	No
A0A0U3FE51	B2M23_19065	M5595_04560	pyrH	Uridylate kinase	26102	223	229	213	168	183	182	221.63	6.84359	177.448	6.76565	0.0013165	0.00135352	0.000960468	0.00117349	0.00114515	0.00107285	0.00121016	0.0011305	-1.07047	-0.098245	0.250551	No
A0A317RJW6	B2M23_13655	M5595_19785		Aminotransferase	43641	14	10	17	12	10	7	13.5347	2.90468	9.33688	2.11141	8.26505e-05	5.91055e-05	7.6657e-05	8.38205e-05	6.25767e-05	4.12634e-05	7.28043e-05	6.25535e-05	-1.16387	-0.218933	0.250512	No
A0A317RXR3	B2M23_07885	M5595_09535	metH_10	5-methyltetrahydrofolate--homocysteine methyltransferase	21965	18	9	15	8	8	13	13.7244	3.70928	9.75135	2.04342	0.000106265	5.31949e-05	6.76386e-05	5.58804e-05	5.00613e-05	7.6632e-05	7.56995e-05	6.08579e-05	-1.24387	-0.314839	0.249337	No
A0A317RQF3	B2M23_15535	M5595_01005	obg	GTPase Obg	46650		8	13	15	15	10	10.658	2.47192	13.5632	2.46548		4.72844e-05	5.86201e-05	0.000104776	9.3865e-05	5.89477e-05	5.29522e-05	8.58628e-05	1.62151	0.697341	0.247761	No
A0A0U2VIQ7	B2M23_13945	M5595_20080		Uncharacterized protein	15787	23		8	8	18	6	15.4775	7.16243	10.858	5.3741	0.000135783		3.60739e-05	5.58804e-05	0.000112638	3.53686e-05	8.59284e-05	6.79623e-05	-1.26435	-0.3384	0.24719	No
A0A317REH8	B2M23_10590	M5595_06820	azoR_2	FMN dependent NADH:quinone oxidoreductase	22576	28	34	23	21	23	21	28.3295	4.4276	21.2339	0.939374	0.000165301	0.000200959	0.000103712	0.000146686	0.000143926	0.00012379	0.000156657	0.000138134	-1.1341	-0.181543	0.246434	No
A0A317RR90	B2M23_14855	M5595_00330	mntR_1	DtxR family iron (Metal) dependent repressor	14581	13	58	45	19	24	27	38.6359	18.664	23.2033	3.30722	7.67469e-05	0.000342812	0.000202916	0.000132716	0.000150184	0.000159159	0.000207491	0.000147353	-1.40813	-0.493777	0.246329	No
A0A317RC91	B2M23_13045	M5595_19185	fruA	PTS system D-fructose-specific IIA component (F1P-forming) (Frc family) /PTS system D-fructose-specific IIB component (F1P-forming) (Frc family) /PTS system D-fructose-specific IIC component (F1P-f...	70824		18	8	14	10	6	13.0223	4.80461	9.94227	3.21543		0.00010639	3.60739e-05	9.77906e-05	6.25767e-05	3.53686e-05	7.12319e-05	6.52453e-05	-1.09176	-0.12665	0.244876	No
A0A317RKZ4	B2M23_20230	M5595_05750	lon1_1	Lon protease	88064	9		18	19	16	14	13.9029	4.49425	16.5635	2.03968	5.31325e-05		8.11663e-05	0.000132716	0.000100123	8.25267e-05	6.71494e-05	0.000105122	1.56549	0.646616	0.244559	No
A0A317RW59	B2M23_08900	M5595_08515		Alpha-beta hydrolase superfamily lysophospholipase	35120		22	12	18	11	9	16.8463	5.03425	12.836	3.64065		0.000130032	5.41108e-05	0.000125731	6.88343e-05	5.30529e-05	9.20715e-05	8.25393e-05	-1.11549	-0.157672	0.244498	No
A0A317RML5	B2M23_03310	M5595_14115	cysL_2	Molybdate transport repressor ModE-like protein	34144	51	25	28	24	31	14	34.6056	11.6303	23.0755	7.13679	0.000301084	0.000147764	0.000126259	0.000167641	0.000193988	8.25267e-05	0.000191702	0.000148052	-1.29483	-0.372764	0.2443	No
A0A317RIS7	B2M23_16645	M5595_02120		Putative ABC transport system ATP-binding protein	26003		49	32	19	22	24	40.5132	8.36775	21.6113	2.3202		0.000289617	0.000144296	0.000132716	0.000137669	0.000141474	0.000216956	0.000137286	-1.58032	-0.660217	0.244091	No
A0A317RKQ0	B2M23_20050	M5595_05570	upp	Uracil phosphoribosyltransferase	23079	15	13	5	3	4	10	10.9885	4.37356	5.63045	3.16281	8.85541e-05	7.68371e-05	2.25462e-05	2.09551e-05	2.50307e-05	5.89477e-05	6.26458e-05	3.49778e-05	-1.79102	-0.840778	0.241298	No
A0A317RSG1	B2M23_15560	M5595_01030	ychF	Ribosome-binding ATPase YchF	39838	16	22	21	15	12	15	19.7501	2.82441	14.0431	1.23036	9.44577e-05	0.000130032	9.4694e-05	0.000104776	7.5092e-05	8.84215e-05	0.000106395	8.94297e-05	-1.1897	-0.250599	0.238815	No
A0A0U3ECH4	B2M23_08940	M5595_08475	rpmE	50S ribosomal protein L31	7536	31	61	89	33	51	39	60.5444	23.6402	40.7717	7.34879	0.000183012	0.000360544	0.000401322	0.000230506	0.000319141	0.000229896	0.000314959	0.000259848	-1.21209	-0.277498	0.238676	No
A0A0U3EDA4	B2M23_12265	M5595_18410	yqeY	Yqey-like protein	16468		29	18		8	13	23.5608	5.48685	10.4489	2.58192		0.000171406	8.11663e-05		5.00613e-05	7.6632e-05	0.000126286	6.33466e-05	-1.99357	-0.995356	0.238111	No
A0A317RXK4	B2M23_11885	M5595_18025	yhaN	AAA domain-containing protein	91322	32	28	32	25	27	24	30.7827	1.81053	25.2303	1.08944	0.000188915	0.000165495	0.000144296	0.000174626	0.000168957	0.000141474	0.000166235	0.000161686	-1.02814	-0.0400349	0.236815	No
A0A317RX25	B2M23_08795	M5595_08620	gltX	Glutamate--tRNA ligase	57090	64	41	49	46	50	60	51.0918	9.73795	52.1327	6.04578	0.000377831	0.000242333	0.000220953	0.000321312	0.000312883	0.000353686	0.000280372	0.000329294	1.17449	0.232033	0.23618	No
A0A317RIS3	B2M23_14270	M5595_20395		Multimeric flavodoxin WrbA	19899	39	39	24	20	34	22	33.8208	7.11821	25.2515	6.26832	0.000230241	0.000230511	0.000108222	0.000139701	0.000212761	0.000129685	0.000189658	0.000160715	-1.18009	-0.238891	0.235399	No
A0A317RUW4	B2M23_18735	M5595_04225	atpE_2	Vacuolar-type H+-ATPase subunit E/Vma4	23671	33	53	60	49	51	43	48.6034	11.2206	47.6388	3.49755	0.000194819	0.000313259	0.000270554	0.000342267	0.000319141	0.000253475	0.000259544	0.000304961	1.17499	0.232645	0.235227	No
A0A317RZ05	B2M23_00535	M5595_16935	tpiA	Triosephosphate isomerase	26456	104	180	162	111	96	94	148.48	32.2525	100.459	7.70339	0.000613975	0.0010639	0.000730496	0.00077534	0.000600736	0.000554108	0.00080279	0.000643395	-1.24774	-0.319319	0.235159	No
A0A317RS70	B2M23_15230	M5595_00695	fabG_1	3-oxoacyl-[acyl-carrier-protein] reductase	25852	22	25	14	14	14	15	20.2276	4.75367	14.3819	0.576774	0.000129879	0.000147764	6.31293e-05	9.77906e-05	8.76073e-05	8.84215e-05	0.000113591	9.12731e-05	-1.24451	-0.315584	0.234218	No
A0A317RCN4	B2M23_04105	M5595_13330	ilvK	Branched-chain-amino-acid aminotransferase	39957		23	41	14	21	16	31.993	9.1406	16.9304	2.94793		0.000135943	0.000184879	9.77906e-05	0.000131411	9.43163e-05	0.000160411	0.000107839	-1.4875	-0.572887	0.234085	No
A0A317RKT6	B2M23_16835	M5595_02310	yeiR_1	CobW/HypB/UreG family nucleotide-binding protein	22468	336	149	194	170	148	151	226.332	79.7876	156.455	9.96926	0.00198361	0.000880672	0.000874792	0.00118746	0.000926135	0.00089011	0.00124636	0.00100123	-1.24482	-0.31594	0.233846	No
A0A317RYP6	B2M23_00240	M5595_17230	fpgS	Dihydrofolate synthase/folylpolyglutamate synthase	47850	27	9	17	20	21	16	17.8346	7.51699	18.8305	2.29251	0.000159397	5.31949e-05	7.6657e-05	0.000139701	0.000131411	9.43163e-05	9.64164e-05	0.000121809	1.26337	0.337274	0.233664	No
A0A1V0LU84	B2M23_00015 & B2M23_11340	M5595_17465		HK97 family phage major capsid protein	30845	64	32	90	78	80	47	62.1716	23.7388	68.4944	15.0518	0.000377831	0.000189138	0.000405831	0.000544834	0.000500613	0.000277054	0.000324267	0.000440834	1.35948	0.443054	0.231625	No
A0A317RQT4	B2M23_15545	M5595_01015	nadD	Probable nicotinate-nucleotide adenylyltransferase	24013	60	27	13	17	15	21	33.2454	19.7727	17.4812	2.22156	0.000354216	0.000159585	5.86201e-05	0.000118746	9.3865e-05	0.00012379	0.000190807	0.000112134	-1.7016	-0.766896	0.230706	No
A0A317RU84	B2M23_17660	M5595_03155	atpC_1	V/A-type H+-transporting ATPase subunit C	36350	159	130	124	125	130	166	137.801	15.499	140.373	18.553	0.000938673	0.000768371	0.000559145	0.000873131	0.000813497	0.000978531	0.000755397	0.000888386	1.17605	0.233952	0.230193	No
A0A317RVT7	B2M23_19250	M5595_04755		Uncharacterized protein YlxW (UPF0749 family)	25526	6	11	21	22	15	11	12.6446	6.41051	15.9413	4.35142	3.54216e-05	6.5016e-05	9.4694e-05	0.000153671	9.3865e-05	6.48424e-05	6.50439e-05	0.000104126	1.60086	0.678847	0.229932	No
A0A0U2WQZ9	B2M23_06495	M5595_10930	rpoA	DNA-directed RNA polymerase subunit alpha	35700	154	219	252	182	177	243	208.452	40.6791	200.929	30.0783	0.000909155	0.00129441	0.00113633	0.00127128	0.00110761	0.00143243	0.0011133	0.00127044	1.14115	0.190486	0.22982	No
A0A317RR03	B2M23_15480	M5595_00950	acm_1	Lysozyme	28655	7	35	28	30	26	29	23.3678	11.8341	28.0264	1.61456	4.13252e-05	0.000206869	0.000126259	0.000209551	0.000162699	0.000170948	0.000124818	0.000181066	1.45065	0.536695	0.228738	No
A0A317RY41	B2M23_12530	M5595_18670		Putative nucleotidyltransferase with HDIG domain	21855	13	29	23	30	25	19	21.7742	6.57758	24.6134	4.45871	7.67469e-05	0.000171406	0.000103712	0.000209551	0.000156442	0.000112001	0.000117288	0.000159331	1.35846	0.441968	0.228083	No
A0A317RVQ9	B2M23_09590	M5595_07830		Uncharacterized protein	17378	20	27	21	19	23	28	22.7548	3.31661	23.2183	3.39082	0.000118072	0.000159585	9.4694e-05	0.000132716	0.000143926	0.000165053	0.000124117	0.000147232	1.18623	0.24639	0.227842	No
A0A317RU86	B2M23_10375	M5595_07045	sacY	BglG family transcriptional antiterminator	31496	34	56	82	35	46	32	57.655	19.6648	37.5474	5.99616	0.000200723	0.000330991	0.000369757	0.000244477	0.000287853	0.000188633	0.00030049	0.000240321	-1.25037	-0.322358	0.227556	No
A0A317RZE0	B2M23_12390	M5595_18530		Uncharacterized protein	81669	28	33	43	28	26	14	34.4255	6.18775	22.8344	6.1309	0.000165301	0.000195048	0.000193897	0.000195581	0.000162699	8.25267e-05	0.000184749	0.000146936	-1.25734	-0.330379	0.226792	No
A0A317RH72	B2M23_07360	M5595_10060	ycsE	Uncharacterized protein	30381	24	20	14	13	19	11	19.5187	3.84321	14.3381	3.49361	0.000141687	0.000118211	6.31293e-05	9.08056e-05	0.000118896	6.48424e-05	0.000107676	9.15146e-05	-1.1766	-0.234618	0.225109	No
A0A317RM10	B2M23_06235	M5595_11190	nirQ	MoxR-like ATPase	34534	79	58	44	48	42	43	60.4857	14.596	44.2486	2.94049	0.000466385	0.000342812	0.000198406	0.000335282	0.000262822	0.000253475	0.000335868	0.00028386	-1.18322	-0.242715	0.223938	No
A0A317RQK2	B2M23_16040	M5595_01505	hndC_1	NADH:ubiquinone oxidoreductase subunit F (NADH-binding)	64710		59	20	11	19	12	39.7812	19.6282	13.7088	3.46862		0.000348722	9.01847e-05	7.68355e-05	0.000118896	7.07372e-05	0.000219454	8.88228e-05	-2.47069	-1.30491	0.223129	No
A0A317RLM5	B2M23_16840	M5595_02315		Uncharacterized protein	19974	32	152	112	105	114	126	98.5348	50.0416	114.788	8.57999	0.000188915	0.000898404	0.000505035	0.00073343	0.000713374	0.000742741	0.000530785	0.000729848	1.37504	0.45947	0.222965	No
A0A317RH01	B2M23_13750	M5595_19880		Subtilase family protein	124961		43	9	15	9	4	26.28	16.7878	9.28003	4.5756		0.000254154	4.05831e-05	0.000104776	5.6319e-05	2.35791e-05	0.000147368	6.15579e-05	-2.39398	-1.25941	0.222708	No
A0A317RZJ7	B2M23_01230	M5595_16230	yoaD	D-3-phosphoglycerate dehydrogenase	38290	28	18	23	17	20	13	22.8821	4.0577	16.6246	2.76142	0.000165301	0.00010639	0.000103712	0.000118746	0.000125153	7.6632e-05	0.000125134	0.000106844	-1.17119	-0.227977	0.222263	No
A0A317RNS2	B2M23_02625	M5595_14805		Iron complex transport system substrate-binding protein	39316	31	11	12	22	23	16	17.9255	9.12659	20.0483	2.99626	0.000183012	6.5016e-05	5.41108e-05	0.000153671	0.000143926	9.43163e-05	0.000100713	0.000130638	1.29713	0.375325	0.222221	No
A0A317RKV2	B2M23_06160	M5595_11265	ccmK	BMC domain-containing protein	15844	21	30	11		3	6	20.5478	8.07702	4.88696	1.48001	0.000123976	0.000177316	4.96016e-05		1.8773e-05	3.53686e-05	0.000116965	2.70708e-05	-4.32069	-2.11126	0.221501	No
A0A317RWP9	B2M23_09800	M5595_07620	luxS	AI-2 synthesis protein	18092	140	84	79	79	75	66	100.967	27.6859	72.9431	5.34901	0.000826505	0.000496486	0.00035623	0.000551819	0.000469325	0.000389055	0.00055974	0.000470066	-1.19077	-0.251894	0.220618	No
A0A317RX93	B2M23_00380	M5595_17090		Uncharacterized protein	67576		21	9	7	11	6	14.9314	5.73599	7.86585	2.00313		0.000124122	4.05831e-05	4.88953e-05	6.88343e-05	3.53686e-05	8.23523e-05	5.10327e-05	-1.61372	-0.690386	0.220066	No
A0A317RVG6	B2M23_10045	M5595_07380	prpC	Protein phosphatase	27400		7	10	38	7	12	8.79047	1.44683	18.9076	13.6442		4.13738e-05	4.50924e-05	0.000265432	4.38037e-05	7.07372e-05	4.32331e-05	0.000126658	2.92964	1.55072	0.21993	No
A0A0U3FZ35	B2M23_15530	M5595_01000	rpmA	50S ribosomal protein L27	10484		48	61	60	67	49	54.7547	6.6001	58.7239	7.22548		0.000283706	0.000275063	0.000419103	0.000419264	0.000288844	0.000279385	0.000375737	1.34487	0.427468	0.217753	No
A0A317RL14	B2M23_05800	M5595_11625	pyrF	Orotidine 5'-phosphate decarboxylase	31906	36	18	60	50	42	33	38.2697	17.3698	41.5769	6.67614	0.00021253	0.00010639	0.000270554	0.000349252	0.000262822	0.000194527	0.000196491	0.000268867	1.36834	0.452428	0.216682	No
A0A317RT69	B2M23_19840	M5595_05355	trkA	Trk system potassium uptake protein TrkA	24234	47	19	32	23	25	13	32.7526	11.2	20.5331	5.0397	0.000277469	0.0001123	0.000144296	0.000160656	0.000156442	7.6632e-05	0.000178022	0.000131243	-1.35643	-0.439811	0.214766	No
A0A317RTJ0	B2M23_10100	M5595_07325	cvfB	S1 motif domain-containing protein	31960		40	24	7	18	16	31.6566	8.1497	13.8401	4.74105		0.000236422	0.000108222	4.88953e-05	0.000112638	9.43163e-05	0.000172322	8.52832e-05	-2.02058	-1.01477	0.214392	No
A0A317RUI1	B2M23_08425	M5595_08990		Uncharacterized protein DUF3842	14524	17	16	32	18	10	7	21.5524	7.10877	11.7122	4.6574	0.000100361	9.45688e-05	0.000144296	0.000125731	6.25767e-05	4.12634e-05	0.000113075	7.65236e-05	-1.47765	-0.563306	0.214379	No
A0A0U2MHS1	B2M23_07925	M5595_09495		Thymidine kinase	15241	220	356	322	179	181	255	299.124	57.8438	204.659	35.2682	0.00129879	0.00210416	0.00145197	0.00125032	0.00113264	0.00150317	0.00161831	0.00129538	-1.2493	-0.321116	0.212888	No
A0A317RNA9	B2M23_16995	M5595_02480	kynB_4	Kynurenine formamidase	28174	60	23	22	45	30	45	35.0886	17.7478	40.0471	6.81322	0.000354216	0.000135943	9.92032e-05	0.000314327	0.00018773	0.000265264	0.000196454	0.000255774	1.30195	0.380677	0.212141	No
A0A317RGA4	B2M23_02025	M5595_15415	gppA	Exopolyphosphatase/guanosine-5'-triphosphate, 3'-diphosphate pyrophosphatase	59273		22	9		6	5	15.2498	6.2944	5.67856	0.435795		0.000130032	4.05831e-05		3.7546e-05	2.94738e-05	8.53076e-05	3.35099e-05	-2.54574	-1.34809	0.211947	No
A0A0U2MCX8	B2M23_06475	M5595_10950	rpmJ	50S ribosomal protein L36	4305		55	56	48	53	52	55.8051	0.52915	51.0292	1.95678		0.00032508	0.000252517	0.000335282	0.000331656	0.000306528	0.000288799	0.000324489	1.12358	0.168104	0.211434	No
A0A317RLU8	B2M23_07600	M5595_09820	bcd_2	Butyryl-CoA dehydrogenase	41403	34	43	55	46	56	33	44.0416	8.34587	45.1811	9.51722	0.000200723	0.000254154	0.000248008	0.000321312	0.000350429	0.000194527	0.000234295	0.000288756	1.23245	0.301527	0.211198	No
A0A317RQL1	B2M23_14775	M5595_00245	pdxA2_1	4-hydroxythreonine-4-phosphate dehydrogenase	36056	61	19	33	48	55	30	37.3618	17.3481	44.2102	10.4105	0.00036012	0.0001123	0.000148805	0.000335282	0.000344172	0.000176843	0.000207075	0.000285432	1.3784	0.462994	0.211086	No
A0A317RJX0	B2M23_19830	M5595_05345		Putative linocin/CFP29 family protein	29708	2614	947	808	698	726	778	1456.24	820.782	733.909	33.1282	0.015432	0.00559729	0.00364346	0.00487556	0.00454307	0.00458613	0.00822426	0.00466825	-1.76174	-0.817004	0.210857	No
A0A317RH07	B2M23_02060	M5595_15380		Cation diffusion facilitator family transporter	33373	90	218	197	175	180	187	168.075	55.9989	180.93	5.05969	0.000531325	0.0012885	0.00088832	0.00122238	0.00112638	0.00110232	0.000902715	0.00115036	1.27434	0.349745	0.210717	No
A0A317RWU5	B2M23_11695	M5595_17820	korB_2	2-oxoglutarate ferredoxin oxidoreductase subunit beta	30721	68	43	35	22	41	26	48.6694	14.3709	29.4113	8.25364	0.000401445	0.000254154	0.000157823	0.000153671	0.000256564	0.000153264	0.000271141	0.000187833	-1.44352	-0.529591	0.208885	No
A0A0U3FSJ0	B2M23_06405	M5595_11020	rplX	50S ribosomal protein L24	11715	57	275	280	239	262	214	203.866	103.711	238.574	19.5552	0.000336506	0.0016254	0.00126259	0.00166943	0.00163951	0.00126148	0.00107483	0.00152347	1.41741	0.503253	0.208526	No
A0A6N3EY82	B2M23_04255	M5595_13170		AAA-like domain protein	91234	91	99		73	61	24	95.0496	4.2753	52.4621	20.965	0.000537228	0.000585144		0.000509908	0.000381718	0.000141474	0.000561186	0.000344367	-1.62962	-0.704534	0.207506	No
A0A317RZ10	B2M23_00885	M5595_16575	algC	Phosphomannomutase	53866	23	37	28	43	31	27	29.4105	5.79266	33.9545	6.78429	0.000135783	0.00021869	0.000126259	0.000300357	0.000193988	0.000159159	0.000160244	0.000217834	1.35939	0.442962	0.205994	No
A0A317RU79	B2M23_08925	M5595_08490	rpsT	30S ribosomal protein S20	9664		72	92	50	92	74	82.074	9.7788	71.891	17.2913		0.00042556	0.00041485	0.000349252	0.000575705	0.000436213	0.000420205	0.000453723	1.07977	0.110721	0.205012	No
A0A317RT19	B2M23_19410	M5595_04915	wbgU_3	UDP-glucuronate 4-epimerase	37174		9	18	27	23	16	13.8312	4.36451	21.8891	4.62723		5.31949e-05	8.11663e-05	0.000188596	0.000143926	9.43163e-05	6.71806e-05	0.00014228	2.11787	1.08261	0.204185	No
A0A317RHW5	B2M23_04655	M5595_12770	ydhV_2	Aldehyde:ferredoxin oxidoreductase	67914		7	3		7	5	5.40475	2.04678	6.0535	1.22565		4.13738e-05	1.35277e-05		4.38037e-05	2.94738e-05	2.74508e-05	3.66387e-05	1.33471	0.416523	0.201867	No
A0A317RVG4	B2M23_17625	M5595_03120	argJ	Arginine biosynthesis bifunctional protein ArgJ	43053	15		25	23	23	21	20.2475	4.8934	22.3355	0.781264	8.85541e-05		0.000112731	0.000160656	0.000143926	0.00012379	0.000100643	0.000142791	1.41879	0.504663	0.201554	No
A0A317RV63	B2M23_18170	M5595_03670	ribH	6,7-dimethyl-8-ribityllumazine synthase	16717	738	747	699	503	628	582	727.857	20.5343	571.097	51.4203	0.00435686	0.00441518	0.00315196	0.00351348	0.00392981	0.00343075	0.00397467	0.00362468	-1.09656	-0.132979	0.200566	No
A0A317RQS2	B2M23_14485	M5595_20610	rimM	Ribosome maturation factor RimM	23043	4	3	9	6	9	5	5.63783	2.73461	6.7266	1.75106	2.36144e-05	1.77316e-05	4.05831e-05	4.19103e-05	5.6319e-05	2.94738e-05	2.73097e-05	4.25677e-05	1.5587	0.640344	0.200547	No
A0A317S097	B2M23_00890	M5595_16570	arcB	Ornithine carbamoyltransferase	37718	66	65	59	63	63	44	63.3242	3.22837	56.6872	8.88827	0.000389638	0.000384186	0.000266045	0.000440058	0.000394233	0.00025937	0.000346623	0.000364554	1.05173	0.0727636	0.200472	No
A0A317RXF0	B2M23_08495	M5595_08920	rplJ	50S ribosomal protein L10	18618	328	180	178	124	143	154	228.371	70.1841	140.491	12.2939	0.00193638	0.0010639	0.000802644	0.000866146	0.000894846	0.000907794	0.00126764	0.000889595	-1.42496	-0.510926	0.199248	No
A0A317RLZ8	B2M23_07225	M5595_10195	rfbC	dTDP-4-dehydrorhamnose 3,5-epimerase	21184		10	15	21	30	15	12.7559	2.72415	21.9672	5.93578		5.91055e-05	6.76386e-05	0.000146686	0.00018773	8.84215e-05	6.3372e-05	0.000140946	2.2241	1.15322	0.199009	No
A0A317RWS7	B2M23_11785	M5595_17915	rsbW	Serine/threonine-protein kinase RsbW	15905	230	85	129	159	165	195	148.029	60.5725	172.895	16.0067	0.00135783	0.000502397	0.000581692	0.00111062	0.00103251	0.00114948	0.000813973	0.00109754	1.34837	0.43122	0.198747	No
A0A317RE50	B2M23_10870	M5595_06540	gpsA_1	Glycerol-3-phosphate dehydrogenase	37785	14	16	14	24	12	16	14.7052	1.1209	17.4039	5.05118	8.26505e-05	9.45688e-05	6.31293e-05	0.000167641	7.5092e-05	9.43163e-05	8.01162e-05	0.00011235	1.40234	0.487831	0.198552	No
A0A317S0E4	B2M23_00400	M5595_17070		Putative membrane protein DUF2207	69869	50	53	65	47	41	30	55.9945	6.45396	39.3323	7.02716	0.00029518	0.000313259	0.0002931	0.000328297	0.000256564	0.000176843	0.000300513	0.000253901	-1.18358	-0.24316	0.197664	No
A0A0U2MGX6	B2M23_14435	M5595_20560	rpmF	50S ribosomal protein L32	6634	21	129	196	101	116	162	115.192	72.0543	126.395	25.8603	0.000123976	0.000762461	0.00088381	0.00070549	0.000725889	0.000954952	0.000590082	0.000795444	1.34802	0.430843	0.197017	No
A0A317RW82	B2M23_08805	M5595_08610	secF	Protein-export membrane protein SecF	34944		13	15	14	13	16	14.3656	1.02795	14.2096	1.12531		7.68371e-05	6.76386e-05	9.77906e-05	8.13497e-05	9.43163e-05	7.22379e-05	9.11522e-05	1.26183	0.335522	0.196663	No
A0A317RYB9	B2M23_11730	M5595_17855	crh_2	Phosphocarrier protein HPr	9278		25	34	21	18	25	29.5048	4.23265	21.173	2.66012		0.000147764	0.000153314	0.000146686	0.000112638	0.000147369	0.000150539	0.000135564	-1.11046	-0.151158	0.196633	No
A0A317RRR3	B2M23_03060	M5595_14365	gdpP	Cyclic-di-AMP phosphodiesterase	75056	5	22	20	8	10	6	15.6182	7.82052	7.98231	1.34036	2.9518e-05	0.000130032	9.01847e-05	5.58804e-05	6.25767e-05	3.53686e-05	8.3245e-05	5.12752e-05	-1.62349	-0.699101	0.195181	No
A0A317RSE0	B2M23_19620	M5595_05130		Putative DNA-binding protein (UPF0251 family)	15040		15	9		4	5	12.1287	2.90455	4.22921	0.52125		8.86582e-05	4.05831e-05		2.50307e-05	2.94738e-05	6.46207e-05	2.72522e-05	-2.37121	-1.24562	0.194978	No
A0A317RU10	B2M23_17620	M5595_03115	argC	N-acetyl-gamma-glutamyl-phosphate reductase	38733	11	14	11	9	15	9	12.0145	1.07409	11.0153	2.91571	6.49397e-05	8.27477e-05	4.96016e-05	6.28654e-05	9.3865e-05	5.30529e-05	6.5763e-05	6.99278e-05	1.06333	0.0885895	0.194961	No
A0A317RP10	B2M23_20165	M5595_05685	hrb_1	Flavin reductase (DIM6/NTAB) family NADH-FMN oxidoreductase RutF	27171	21	72	86	64	72	65	59.8881	27.8493	66.8668	3.71095	0.000123976	0.00042556	0.000387794	0.000447043	0.000450552	0.00038316	0.000312443	0.000426918	1.36639	0.450366	0.19408	No
A0A317RIQ2	B2M23_16830	M5595_02305	metH_2	5-methyltetrahydrofolate--homocysteine methyltransferase	23868	440	173	163	115	127	142	258.418	128.472	127.655	11.1147	0.00259759	0.00102253	0.000735006	0.00080328	0.000794724	0.000837057	0.00145171	0.000811687	-1.7885	-0.838754	0.19404	No
A0A317RKX6	B2M23_05730	M5595_11695	rpoC	DNA-directed RNA polymerase subunit beta'	140328	56	85	91	81	91	63	76.9789	15.3145	78.3401	11.4564	0.000330602	0.000502397	0.000410341	0.000565789	0.000569448	0.00037137	0.000414446	0.000502202	1.21174	0.277083	0.193112	No
A0A0U3G1B4	B2M23_08245	M5595_09170	xre_2	HTH domain-containing protein	14402	86	118	116	83	71	66	106.603	14.8513	73.5647	6.89804	0.00050771	0.000697445	0.000523072	0.000579759	0.000444294	0.000389055	0.000576075	0.000471036	-1.223	-0.290421	0.192012	No
A0A1H0MUU0	B2M23_17935	M5595_03430	prpC1	Citrate synthase	51795	55	68	71	51	64	55	64.6398	6.73108	56.7649	5.19551	0.000324698	0.000401917	0.000320156	0.000356237	0.000400491	0.000324212	0.000348924	0.000360313	1.03264	0.0463399	0.190123	No
A0A317RKQ6	B2M23_06470	M5595_10955	infA	Translation initiation factor IF-1	8530	124	116	141	92	58	116	127.08	10.3714	88.8523	23.7173	0.000732047	0.000685624	0.000635802	0.000642624	0.000362945	0.000683793	0.000684491	0.000563121	-1.21553	-0.281588	0.189265	No
A0A317RDL8	B2M23_13935	M5595_20070	hom	Homoserine dehydrogenase	45628	14	10	16	9	11	7	13.3274	2.27367	9.0244	1.48633	8.26505e-05	5.91055e-05	7.21478e-05	6.28654e-05	6.88343e-05	4.12634e-05	7.13013e-05	5.76544e-05	-1.2367	-0.306498	0.188548	No
A0A317RF39	B2M23_10895	M5595_06515	nfdA_1	Amidohydro_3 domain-containing protein	61797	35	8	23	26	22	26	21.7406	11.0636	24.5142	1.90239	0.000206626	4.72844e-05	0.000103712	0.000181611	0.000137669	0.000153264	0.000119208	0.000157515	1.32135	0.402008	0.187231	No
A0A317RYJ4	B2M23_11640	M5595_17765		Leucine rich repeat (LRR) protein	115913	52	120	135	54	40	80	101.915	36.1433	57.9311	16.5014	0.000306988	0.000709266	0.000608747	0.000377192	0.000250307	0.000471581	0.000541667	0.00036636	-1.47851	-0.564143	0.18641	No
A0A317RLT4	B2M23_20240	M5595_05760	hxpB	HAD superfamily hydrolase (TIGR01509 family)/HAD superfamily hydrolase (TIGR01549 family)	24634	27	17	15	12	17	9	19.8193	5.42907	12.4051	3.11278	0.000159397	0.000100479	6.76386e-05	8.38205e-05	0.00010638	5.30529e-05	0.000109172	8.10846e-05	-1.34639	-0.4291	0.184909	No
A0A317RPL5	B2M23_15265	M5595_00730	yknY_1	Putative ABC transport system ATP-binding protein	26842	48	72	70	51	39	22	63.442	11.242	37.4645	12.0361	0.000283373	0.00042556	0.000315647	0.000356237	0.000244049	0.000129685	0.000341526	0.000243324	-1.40359	-0.48912	0.184879	No
A0A317RSG5	B2M23_17565	M5595_03060		7, 8-dihydropterin-6-yl-methyl-4-(Beta-D-ribofuranosyl)aminobenzene 5'-phosphate synthase	30180	40	8	32	8	12	15	26.6903	13.4323	11.8174	2.89267	0.000236144	4.72844e-05	0.000144296	5.58804e-05	7.5092e-05	8.84215e-05	0.000142575	7.31313e-05	-1.94957	-0.963158	0.18474	No
A0A317RL44	B2M23_19885	M5595_05400	yebC	Probable transcriptional regulatory protein C7955_107184	26306		25	18	22	30	46	21.9801	3.48875	32.6927	9.91734		0.000147764	8.11663e-05	0.000153671	0.00018773	0.000271159	0.000114465	0.000204187	1.78384	0.834983	0.184004	No
A0A317RYI4	B2M23_08865	M5595_08550		Putative nitroreductase	30445		13	22	19	22	19	17.5833	4.1619	19.8835	1.40524		7.68371e-05	9.92032e-05	0.000132716	0.000137669	0.000112001	8.80202e-05	0.000127462	1.4481	0.534157	0.183998	No
A0A0U3FBE2	B2M23_06370	M5595_11055	rpsS	30S ribosomal protein S19	10525	19	121	171	140	128	131	103.641	63.3421	133.032	4.83557	0.000112169	0.000715177	0.00077108	0.000977906	0.000800981	0.000772214	0.000532808	0.000850367	1.59601	0.67447	0.183884	No
A0A317RHK4	B2M23_13580	M5595_19720	purH_2	Bifunctional purine biosynthesis protein PurH	55898	20	17	23	18	17	39	19.9867	2.44839	24.4818	9.96158	0.000118072	0.000100479	0.000103712	0.000125731	0.00010638	0.000229896	0.000107421	0.000154002	No	0.519672	0.181238	No
A0A0U3FR85	B2M23_18580	M5595_04075		ACT domain-containing protein	16238	117	98	114	66	75	96	109.575	8.04034	78.8536	12.3677	0.000690722	0.000579234	0.000514053	0.000461013	0.000469325	0.000565898	0.00059467	0.000498745	-1.19233	-0.253785	0.180332	No
A0A317RUB6	B2M23_19660	M5595_05180		Carbohydrate ABC transporter substrate-binding protein (CUT1 family)	52715	15	11	19	12	12	18	14.8966	3.38916	13.8856	2.57722	8.85541e-05	6.5016e-05	8.56755e-05	8.38205e-05	7.5092e-05	0.000106106	7.97485e-05	8.83394e-05	1.10772	0.147599	0.180229	No
A0A317RLX3	B2M23_06215	M5595_11210		Colicin import membrane protein	36378	28	57	62	34	53	50	49.2128	15.0236	45.7695	8.10414	0.000165301	0.000336901	0.000279573	0.000237492	0.000331656	0.000294738	0.000260592	0.000287962	1.10503	0.144088	0.179478	No
A0A317REM7	B2M23_14160	M5595_20290	uvrB	UvrABC system protein B	74223	31	20	11	15	8	13	20.6199	8.25392	12.174	2.89812	0.000183012	0.000118211	4.96016e-05	0.000104776	5.00613e-05	7.6632e-05	0.000116941	7.71563e-05	-1.51564	-0.59993	0.178649	No
A0A317RYP0	B2M23_08570	M5595_08840		Uncharacterized protein	19387		24	26	26	27	40	25.354	1.00665	30.9412	6.19098		0.000141853	0.00011724	0.000181611	0.000168957	0.000235791	0.000129547	0.000195453	1.50875	0.593349	0.178456	No
A0A317RJL5	B2M23_20590	M5595_06115		Butyryl-CoA:acetate CoA-transferase	49776	663	934	915	996	922	720	837.412	123.866	879.255	116.853	0.00391409	0.00552045	0.00412595	0.0069571	0.00576957	0.00424423	0.00452017	0.00565697	1.2515	0.323653	0.177792	No
A0A317RE19	B2M23_13955	M5595_20090	nadA	Quinolinate synthase	33794	26	20	21		18	12	22.113	2.90628	14.832	3.29745	0.000153494	0.000118211	9.4694e-05		0.000112638	7.07372e-05	0.000122133	9.16876e-05	-1.33205	-0.413654	0.177246	No
A0A0U3FCA1	B2M23_06205	M5595_11220	ccmK2	Carboxysome shell and ethanolamine utilization microcompartment protein CcmL/EutN	19042	178	117	109	95	97	88	134.726	31.0045	93.2689	3.79753	0.00105084	0.000691534	0.000491507	0.000663579	0.000606994	0.000518739	0.000744628	0.000596437	-1.24846	-0.320148	0.176992	No
A0A317RTP1	B2M23_09835	M5595_07585	folE	GTP cyclohydrolase 1	20792	126	116	98	77	84	86	113.46	11.8511	82.4583	3.6106	0.000743854	0.000685624	0.000441905	0.000537848	0.000525644	0.00050695	0.000623794	0.000523481	-1.19163	-0.252934	0.176828	No
A0A317RVV8	B2M23_08345	M5595_09070	prfA	Peptide chain release factor 1	40407	18	32	36	29	30	30	28.8424	7.8157	29.5641	0.771802	0.000106265	0.000189138	0.000162333	0.000202566	0.00018773	0.000176843	0.000152578	0.000189046	1.23901	0.30919	0.175742	No
A0A317RPH3	B2M23_03880	M5595_13555		CRISPR-associated endoribonuclease Cas6	26960	13	30	30	28	32	22	24.3011	8.05452	27.3551	4.22405	7.67469e-05	0.000177316	0.000135277	0.000195581	0.000200245	0.000129685	0.00012978	0.00017517	1.34975	0.43269	0.175547	No
A0A317RYI0	B2M23_11435	M5595_17560		Putative metal-binding protein DUF2284	58035		14	10	18	14	11	11.8918	1.819	14.1691	2.85855		8.27477e-05	4.50924e-05	0.000125731	8.76073e-05	6.48424e-05	6.392e-05	9.27269e-05	1.45067	0.536719	0.173204	No
A0A317RCF3	B2M23_13085	M5595_19225	ssuA	NitT/TauT family transport system substrate-binding protein	35201	31	54	35	51	49	34	39.7417	9.9097	44.7611	7.4716	0.000183012	0.00031917	0.000157823	0.000356237	0.000306626	0.000200422	0.000220002	0.000287762	1.308	0.38736	0.171851	No
A0A1H0MZA8	B2M23_17730	M5595_03225		tRNA-specific 2-thiouridylase MnmA	38789	16	15	17	35	19	12	15.8243	0.990987	21.9358	9.5177	9.44577e-05	8.86582e-05	7.6657e-05	0.000244477	0.000118896	7.07372e-05	8.6591e-05	0.000144703	1.67111	0.740807	0.171391	No
A0A317RGJ6	B2M23_02055	M5595_15385		Pimeloyl-ACP methyl ester carboxylesterase	24318	28	24	28	25	29	21	26.6517	2.20084	24.7706	3.22003	0.000165301	0.000141853	0.000126259	0.000174626	0.000181472	0.00012379	0.000144471	0.000159963	1.10723	0.146958	0.170978	No
A0A317RUL8	B2M23_08225	M5595_09190		Uncharacterized protein (DUF39 family)	42387	44	53	56	54	47	51	50.8419	5.15612	50.3641	2.8615	0.000259759	0.000313259	0.000252517	0.000377192	0.00029411	0.000300633	0.000275178	0.000323979	1.17734	0.235532	0.170714	No
A0A317RM14	B2M23_06015	M5595_11410	mtnN	5'-methylthioadenosine/S-adenosylhomocysteine nucleosidase	24234	39	14	20	3	13	10	24.538	10.5495	8.60838	3.99614	0.000230241	8.27477e-05	9.01847e-05	2.09551e-05	8.13497e-05	5.89477e-05	0.000134391	5.37508e-05	-2.50026	-1.32208	0.169973	No
A0A317RYG8	B2M23_08965	M5595_08450	nusB	Transcription antitermination protein NusB	16984		5	13		4	7	9.15119	4.2073	5.36998	1.57473		2.95527e-05	5.86201e-05		2.50307e-05	4.12634e-05	4.40864e-05	3.3147e-05	-1.33003	-0.411455	0.168872	No
A0A317RJ91	B2M23_07725	M5595_09695	alaS	Alanine--tRNA ligase	98238		11	18	18	22	17	14.3077	3.64805	19.0028	2.08722		6.5016e-05	8.11663e-05	0.000125731	0.000137669	0.000100211	7.30912e-05	0.000121203	1.65825	0.729663	0.168396	No
A0A317RX84	B2M23_00330	M5595_17140		DNA-binding MarR family transcriptional regulator	22120	20	69	65	43	60	64	51.4049	22.3133	55.789	8.92908	0.000118072	0.000407828	0.0002931	0.000300357	0.00037546	0.000377265	0.000273	0.000351027	1.28581	0.362682	0.16773	No
A0A317RKK9	B2M23_06290	M5595_11135	hisS	Histidyl-tRNA synthetase	45583	15	18	24	27	19	19	19.0221	3.90051	21.579	3.64168	8.85541e-05	0.00010639	0.000108222	0.000188596	0.000118896	0.000112001	0.000101055	0.000139831	1.38371	0.468538	0.167161	No
A0A317RIJ7	B2M23_13870	M5595_20000	pepD	Dipeptidase D	53038	14	25	35	29	33	23	24.9995	8.52133	28.6118	4.09401	8.26505e-05	0.000147764	0.000157823	0.000202566	0.000206503	0.00013558	0.000129413	0.00018155	1.40288	0.488387	0.166453	No
A0A317RIG3	B2M23_04830	M5595_12595		DNA-binding PadR family transcriptional regulator	14507		14	4	11	16	14	9.11022	4.93238	13.5876	2.1516		8.27477e-05	1.80369e-05	7.68355e-05	0.000100123	8.25267e-05	5.03923e-05	8.6495e-05	1.71643	0.779412	0.166229	No
A0A317RKU4	B2M23_06210	M5595_11215	soj_2	Chromosome partitioning protein	28751	7		10	7	15	8	8.12294	1.53845	9.67303	3.46925	4.13252e-05		4.50924e-05	4.88953e-05	9.3865e-05	4.71581e-05	4.32088e-05	6.33061e-05	1.46512	0.55102	0.165203	No
A0A317RXN6	B2M23_01175	M5595_16285	carD_4	Electron transfer flavoprotein beta subunit	28226	3136	1445	1450	2332	2332	2774	2010.23	796.002	2479.53	208.406	0.0185137	0.00854074	0.00653839	0.0162891	0.0145929	0.0163521	0.0111976	0.0157447	1.40608	0.491674	0.164646	No
A0A317RWH6	B2M23_08350	M5595_09065	pepT	Peptidase T	45215		36	27	11	15	15	31.2488	4.52505	13.2913	1.94008		0.00021278	0.000121749	7.68355e-05	9.3865e-05	8.84215e-05	0.000167265	8.6374e-05	-1.93652	-0.953463	0.16302	No
A0A317RP91	B2M23_19765	M5595_05285	rsxB_1	Ion-translocating oxidoreductase complex subunit B	36642	131	141	76	75	73	73	115.853	28.4215	73.8287	1.1448	0.000773372	0.000833388	0.000342702	0.000523878	0.00045681	0.000430318	0.000649821	0.000470335	-1.38161	-0.466352	0.162197	No
A0A317S042	B2M23_00545	M5595_16925	gap	Glyceraldehyde-3-phosphate dehydrogenase	35989	244	530	534	233	253	308	436.167	135.601	264.52	32.1553	0.00144048	0.00313259	0.00240793	0.00162752	0.00158319	0.00181559	0.002327	0.00167543	-1.3889	-0.47394	0.161964	No
A0A0U3G3L8	B2M23_03095	M5595_14330	rpsR	30S ribosomal protein S18	8833	33	73	112	87	79	88	72.5564	32.0692	84.4564	3.7768	0.000194819	0.00043147	0.000505035	0.000607699	0.000494356	0.000518739	0.000377108	0.000540265	1.43265	0.518689	0.161859	No
A0A317RV90	B2M23_10005	M5595_07420	gmk	Guanylate kinase	24388		13	23	39	30	23	18.0097	4.53275	30.5734	6.63719		7.68371e-05	0.000103712	0.000272417	0.00018773	0.00013558	9.02748e-05	0.000198575	2.19968	1.13729	0.160928	No
A0A317RW91	B2M23_10350	M5595_07065	dapB	4-hydroxy-tetrahydrodipicolinate reductase	27080	49	19	38	21	21	19	35.3917	12.2857	20.1415	1.21251	0.000289277	0.0001123	0.000171351	0.000146686	0.000131411	0.000112001	0.000190976	0.000130032	-1.46868	-0.55452	0.160865	No
A0A317RQK1	B2M23_14825	M5595_00295	gapN	Glyceraldehyde-3-phosphate dehydrogenase (NADP+)	53736		15	16	28	16	19	15.4142	0.40115	21.2369	5.05284		8.86582e-05	7.21478e-05	0.000195581	0.000100123	0.000112001	8.0403e-05	0.000135901	1.69025	0.75724	0.16084	No
A0A317RLZ7	B2M23_06285	M5595_11140	tyrS	Tyrosine--tRNA ligase	46001	24	21	29	41	26	21	24.5665	3.46491	29.5853	8.55799	0.000141687	0.000124122	0.000130768	0.000286387	0.000162699	0.00012379	0.000132192	0.000190959	1.44456	0.530626	0.160522	No
A0A317RTG1	B2M23_18850	M5595_04340	dapE_1	Putative selenium metabolism hydrolase	48398		17	12	12	9	7	14.619	2.80755	9.2954	1.80802		0.000100479	5.41108e-05	8.38205e-05	5.6319e-05	4.12634e-05	7.72951e-05	6.04676e-05	-1.27829	-0.354214	0.159882	No
A0A317RRS8	B2M23_18755	M5595_04245	atpC_2	V/A-type H+-transporting ATPase subunit C	41580		26	46	15	19	15	36.092	9.9635	16.3623	1.93133		0.000153674	0.000207425	0.000104776	0.000118896	8.84215e-05	0.00018055	0.000104031	-1.73554	-0.795383	0.159495	No
A0A317RWZ4	B2M23_11515	M5595_17640		Phenylacetate-coenzyme A ligase	48551	41	48	53	41	57	38	47.2653	5.20801	45.4604	8.25739	0.000242048	0.000283706	0.00023899	0.000286387	0.000356687	0.000224001	0.000254915	0.000289025	1.13381	0.18118	0.159277	No
A0A317RP32	B2M23_04070	M5595_13365	aspC_2	Aminotransferase	45380	23	32	31	18	30	14	28.6483	4.0586	20.6596	6.82752	0.000135783	0.000189138	0.000139786	0.000125731	0.00018773	8.25267e-05	0.000154902	0.000131996	-1.17354	-0.230866	0.158869	No
A0A317RY57	B2M23_00475	M5595_16995		Lysophospholipase	29892	71	104	67	36	28	59	80.5716	16.5166	41.2265	13.312	0.000419156	0.000614697	0.000302119	0.000251462	0.000175215	0.000347791	0.000445324	0.000258156	-1.72502	-0.786613	0.157021	No
A0A317RER7	B2M23_13875	M5595_20005		C_GCAxxG_C_C family probable redox protein	16234		4	20	31	40	27	12.1053	8.26791	32.5826	5.47042		2.36422e-05	9.01847e-05	0.000216536	0.000250307	0.000159159	5.69135e-05	0.000208667	3.66639	1.87436	0.155972	No
A0A317RXM5	B2M23_11790	M5595_17920	sigB	RNA polymerase sigma-B factor	29445	11	25	27	20	24	23	21.2677	7.21671	22.3026	1.81022	6.49397e-05	0.000147764	0.000121749	0.000139701	0.000150184	0.00013558	0.000111484	0.000141822	1.27212	0.347236	0.154615	No
A0A317RKW2	B2M23_19700	M5595_05220	glxK	Glycerate kinase	39570	17	8	14	19	16	9	13.1257	3.9777	14.7331	3.99284	0.000100361	4.72844e-05	6.31293e-05	0.000132716	0.000100123	5.30529e-05	7.02583e-05	9.52971e-05	1.35638	0.439763	0.154552	No
A0A317RTC4	B2M23_17785	M5595_03280	pheT_1	Phenylalanine--tRNA ligase beta subunit	88608		27	22	22	23	16	24.562	2.67865	20.5181	2.92276		0.000159585	9.92032e-05	0.000153671	0.000143926	9.43163e-05	0.000129394	0.000130638	1.00961	0.013802	0.153706	No
A0A317RTL1	B2M23_18370	M5595_03870	ndhI_1	Flavodoxin-like protein	30470	31	20	36	20	21	16	28.8406	6.68556	18.8752	2.02658	0.000183012	0.000118211	0.000162333	0.000139701	0.000131411	9.43163e-05	0.000154518	0.000121809	-1.26853	-0.343154	0.153318	No
A0A317RY58	B2M23_12405	M5595_18545	adhE_2	Fe-ADH domain-containing protein	40944	58	43	32	48	45	35	44.3753	10.8204	42.546	5.73861	0.000342409	0.000254154	0.000144296	0.000335282	0.000281595	0.000206317	0.000246953	0.000274398	1.11114	0.152035	0.151463	No
A0A317RTJ9	B2M23_10050	M5595_07375	prkC_2	Non-specific serine/threonine protein kinase	63932	99	34		22	10	29	66.7959	32.5162	20.2431	8.13603	0.000584457	0.000200959		0.000153671	6.25767e-05	0.000170948	0.000392708	0.000129065	-3.04271	-1.60536	0.151063	No
A0A317RW85	B2M23_08725	M5595_08690	pbpF_2	DD-transpeptidase	77583	60	50	57	40	50	33	55.302	4.22124	41.0523	6.76184	0.000354216	0.000295527	0.000257027	0.000279402	0.000312883	0.000194527	0.000302257	0.000262271	-1.15246	-0.204718	0.150277	No
A0A317RWL0	B2M23_09710	M5595_07710	sgcG	Multimeric flavodoxin WrbA	22497	45	30	22	15	23	16	32.1326	9.47142	17.7967	3.38224	0.000265662	0.000177316	9.92032e-05	0.000104776	0.000143926	9.43163e-05	0.000180727	0.000114339	-1.58062	-0.660492	0.150256	No
A0A317RM98	B2M23_05805	M5595_11620	pyrK	Dihydroorotate dehydrogenase electron transfer subunit	25169		23	14	10	11	7	18.8955	4.3981	9.36774	1.60292		0.000135943	6.31293e-05	6.98505e-05	6.88343e-05	4.12634e-05	9.9536e-05	5.99827e-05	-1.65941	-0.730671	0.149738	No
A0A317RT90	B2M23_19135	M5595_04640	hslV	ATP-dependent protease subunit HslV	19357	7	8	10	20	20	4	8.3313	1.19062	14.7224	7.38624	4.13252e-05	4.72844e-05	4.50924e-05	0.000139701	0.000125153	2.35791e-05	4.45673e-05	9.61444e-05	2.15728	1.10922	0.149107	No
A0A317RK38	B2M23_19745	M5595_05265		Uncharacterized protein	20907	28	68	47	26	35	23	47.6004	16.1387	28.0547	4.9307	0.000165301	0.000401917	0.000211934	0.000181611	0.000219018	0.00013558	0.000259717	0.000178736	-1.45308	-0.53911	0.147344	No
A0A317REV6	B2M23_14205	M5595_20330	leuS	Leucine--tRNA ligase	92164		9	20	29	33	24	14.7595	5.30382	28.6339	3.75685		5.31949e-05	9.01847e-05	0.000202566	0.000206503	0.000141474	7.16898e-05	0.000183515	2.55984	1.35605	0.147234	No
A0A317RF75	B2M23_10720	M5595_06695	cspLA	CspA family cold shock protein	7258	78	31	105	84	79	76	71.2553	30.238	79.8696	3.54091	0.000460481	0.000183227	0.00047347	0.000586744	0.000494356	0.000448002	0.000372393	0.000509701	1.36872	0.452825	0.14687	No
A0A317RSA3	B2M23_15030	M5595_00495	ispG	4-hydroxy-3-methylbut-2-en-1-yl diphosphate synthase (flavodoxin)	38545		16	13	10	7	7	14.1959	1.3705	7.76572	1.24059		9.45688e-05	5.86201e-05	6.98505e-05	4.38037e-05	4.12634e-05	7.65944e-05	5.16392e-05	-1.48326	-0.568774	0.145135	No
A0A317RLL1	B2M23_20630	M5595_06155		Uncharacterized protein	18072		31	38	38	40	33	34.3042	3.802	37.0399	3.0607		0.000183227	0.000171351	0.000265432	0.000250307	0.000194527	0.000177289	0.000236755	1.33542	0.417293	0.14411	No
A0A317RW25	B2M23_07945	M5595_09475		Uncharacterized protein	38202		22	22	17	16	15	22.2106	0.08405	15.9623	0.661697		0.000130032	9.92032e-05	0.000118746	0.000100123	8.84215e-05	0.000114618	0.00010243	-1.11899	-0.162191	0.139871	No
A0A317RX69	B2M23_12235	M5595_18380	prmA	Ribosomal protein L11 methyltransferase	34893	17	20	14	11	4	10	17.1769	2.55421	8.44105	2.91136	0.000100361	0.000118211	6.31293e-05	7.68355e-05	2.50307e-05	5.89477e-05	9.39005e-05	5.36046e-05	-1.75173	-0.808776	0.137224	No
A0A317RIX3	B2M23_10880	M5595_06530	araB_1	Ribulokinase	54987	12	12	14	12	19	11	12.4646	1.18117	13.864	3.7376	7.08433e-05	7.09266e-05	6.31293e-05	8.38205e-05	0.000118896	6.48424e-05	6.82997e-05	8.91862e-05	1.30581	0.384941	0.13622	No
A0A317RTY7	B2M23_17720	M5595_03215	murC_1	Lipid II isoglutaminyl synthase (glutamine-hydrolyzing) subunit MurT	51548	11	12	13	13	17	9	12.2687	0.694842	12.8728	3.20416	6.49397e-05	7.09266e-05	5.86201e-05	9.08056e-05	0.00010638	5.30529e-05	6.48288e-05	8.34129e-05	1.28667	0.363637	0.136188	No
A0A317RG86	B2M23_01930	M5595_15515	dhaL-2	Dihydroxyacetone kinase DhaL subunit	23475	158	263	267	279	255	250	229.069	50.6203	260.951	12.6281	0.00093277	0.00155447	0.00120397	0.00194883	0.0015957	0.00147369	0.0012304	0.00167274	1.35951	0.443083	0.135879	No
A0A317RVA1	B2M23_09955	M5595_07470		Pyridoxal phosphate homeostasis protein	24977		29	18	9	13	8	23.7707	5.72265	9.82025	2.02244		0.000171406	8.11663e-05	6.28654e-05	8.13497e-05	4.71581e-05	0.000126286	6.37911e-05	-1.97968	-0.98527	0.135066	No
A0A317RIE1	B2M23_07595	M5595_09825	ydiF	Propionate CoA-transferase	56077		9	23	18	4	5	16.0681	6.88761	8.67856	6.37213		5.31949e-05	0.000103712	0.000125731	2.50307e-05	2.94738e-05	7.84537e-05	6.00784e-05	-1.30585	-0.384994	0.134581	No
A0A0U3EEV8	B2M23_02175	M5595_15270		HTH domain-containing protein	12750	174	65	48	15	19	32	95.5138	56.0408	21.8236	7.05484	0.00102723	0.000384186	0.000216443	0.000104776	0.000118896	0.000188633	0.000542619	0.000137435	-3.9482	-1.98119	0.134572	No
A0A317RU20	B2M23_17740	M5595_03235	rihB	Purine nucleosidase	36452	219	123	127	173	207	168	156.394	44.3484	182.946	17.1204	0.00129289	0.000726998	0.000572673	0.00120841	0.00129534	0.000990321	0.000864187	0.00116469	1.34773	0.430531	0.133633	No
A0A0U3FCI5	B2M23_13680	M5595_19810	gsiC	Dipeptide/oligopeptide/nickel ABC transporter permease protein	34098		59	13	71	71	52	36.2321	23.0863	64.9215	8.85514		0.000348722	5.86201e-05	0.000495938	0.000444294	0.000306528	0.000203671	0.000415587	2.04048	1.02891	0.132876	No
A0A317RVE3	B2M23_17725	M5595_03220		GATase_3 domain-containing protein	28819	10	8	17	26	22	10	11.6194	3.64028	19.4442	6.93602	5.90361e-05	4.72844e-05	7.6657e-05	0.000181611	0.000137669	5.89477e-05	6.09925e-05	0.000126076	2.06707	1.04759	0.132382	No
A0A317RZ86	B2M23_00985	M5595_16480	pheA	Prephenate dehydratase	33189	9	15	35	33	30	24	19.8768	11.0488	28.7292	3.72791	5.31325e-05	8.86582e-05	0.000157823	0.000230506	0.00018773	0.000141474	9.98713e-05	0.00018657	1.86811	0.901577	0.131625	No
A0A317RW03	B2M23_18915	M5595_04405	azoR_1	NADPH-dependent FMN reductase	20271	86	42	37	19	28	21	54.8383	22.0477	22.7029	4.02733	0.00050771	0.000248243	0.000166842	0.000132716	0.000175215	0.00012379	0.000307598	0.000143907	-2.13748	-1.09591	0.13127	No
A0A317RW29	B2M23_08685	M5595_08730	dnaK	Chaperone protein DnaK	65483	481	743	734	412	467	457	652.345	121.527	445.44	23.9894	0.00283963	0.00439154	0.00330978	0.00287784	0.00292233	0.00269391	0.00351365	0.00283136	-1.24098	-0.311476	0.129199	No
A0A317RNR2	B2M23_02890	M5595_14535		Thioredoxin	11988	293	167	179	73	118	113	213.297	56.6225	101.121	20.3275	0.00172976	0.000987062	0.000807153	0.000509908	0.000738405	0.000666109	0.00117466	0.00063814	-1.84075	-0.880294	0.12915	No
A0A317RUE9	B2M23_19175	M5595_04680	cmk_1	Cytidylate kinase	24162	27	27	17	12	21	13	23.4946	4.7141	15.2658	4.34493	0.000159397	0.000159585	7.6657e-05	8.38205e-05	0.000131411	7.6632e-05	0.00013188	9.72878e-05	-1.35556	-0.438892	0.128584	No
A0A317RIS2	B2M23_17155	M5595_02640	yqiK	Flotillin	56622	14	39	34	14	13	10	29.2839	10.8204	12.5792	1.78254	8.26505e-05	0.000230511	0.000153314	9.77906e-05	8.13497e-05	5.89477e-05	0.000155492	7.93626e-05	-1.95926	-0.970308	0.127838	No
A0A317RHN0	B2M23_07185	M5595_10235	glgB_2	1,4-alpha-glucan branching enzyme GlgB	77262		16	20	20	33	23	17.5922	1.97	25.5191	5.81663		9.45688e-05	9.01847e-05	0.000139701	0.000206503	0.00013558	9.23768e-05	0.000160594	1.73847	0.79782	0.127361	No
A0A317RIX0	B2M23_04870	M5595_12555	lpd	Dihydrolipoyl dehydrogenase	48329	529	1071	1062	981	1061	973	887.141	253.414	1004.76	39.8893	0.00312301	0.0063302	0.00478881	0.00685233	0.00663938	0.00573561	0.00474734	0.00640911	1.35004	0.433004	0.127171	No
A0A317RES1	B2M23_14055	M5595_20185	msrR	LytR family transcriptional attenuator	34348	43	23	28	37	46	30	31.5276	8.60717	37.56	6.54549	0.000253855	0.000135943	0.000126259	0.000258447	0.000287853	0.000176843	0.000172019	0.000241047	1.40129	0.486751	0.126783	No
A0A317REQ5	B2M23_13885	M5595_20015	fprA	Flavorubredoxin	44411	412	494	451	466	454	433	452.472	33.4463	451.088	13.5179	0.00243229	0.00291981	0.00203367	0.00325503	0.00284098	0.00255243	0.00246192	0.00288282	1.17096	0.227694	0.126467	No
A0A317RVB0	B2M23_09895	M5595_07525	thiE	Thiamine-phosphate synthase	23149	24	51	45	20	17	22	39.8966	11.286	19.7735	2.20661	0.000141687	0.000301438	0.000202916	0.000139701	0.00010638	0.000129685	0.000215347	0.000125255	-1.71926	-0.781789	0.125546	No
A0A317RDB7	B2M23_12740	M5595_18890	proC_2	Pyrroline-5-carboxylate reductase	28613	47	33	26	19	23	19	35.3275	8.51748	20.2068	1.74618	0.000277469	0.000195048	0.00011724	0.000132716	0.000143926	0.000112001	0.000196586	0.000129548	-1.51748	-0.601678	0.122038	No
A0A317RJ76	B2M23_01770	M5595_15690	appA_3	Peptide/nickel transport system substrate-binding protein	60796	14	7	23	23	33	17	14.4893	6.36897	24.2103	6.95285	8.26505e-05	4.13738e-05	0.000103712	0.000160656	0.000206503	0.000100211	7.59123e-05	0.00015579	2.05224	1.0372	0.121285	No
A0A317RNG9	B2M23_06430	M5595_10995	rplR	50S ribosomal protein L18	13471	120	382	361	449	384	409	287.738	118.613	413.809	26.6588	0.000708433	0.00225783	0.00162783	0.00313629	0.00240294	0.00241096	0.00153137	0.00265006	1.73052	0.791208	0.120837	No
A0A317RJQ4	B2M23_16825	M5595_02300	adaA_1	AraC family transcriptional regulator	49984	67	116	115	61	62	50	99.2467	22.7416	57.7017	5.21577	0.000395542	0.000685624	0.000518562	0.000426088	0.000387975	0.000294738	0.000533243	0.0003696	-1.44275	-0.528825	0.120734	No
A0A317RTB0	B2M23_18975	M5595_04470		Putative homoserine dehydrogenase-like protein	46227	14	19	9	18	17	16	14.1877	4.06647	16.9308	1.06612	8.26505e-05	0.0001123	4.05831e-05	0.000125731	0.00010638	9.43163e-05	7.85114e-05	0.000108809	1.3859	0.470826	0.120415	No
A0A317RHG3	B2M23_02140	M5595_15305		DegV family protein with EDD domain	32604	19	38	16	33	34	28	24.7533	9.67397	31.611	2.86385	0.000112169	0.000224601	7.21478e-05	0.000230506	0.000212761	0.000165053	0.000136306	0.000202774	1.48764	0.573023	0.118576	No
A0A317RVB7	B2M23_10025	M5595_07400	fmt	Methionyl-tRNA formyltransferase	33945	18	5		22	22	14	11.6665	6.18438	19.0077	3.74686	0.000106265	2.95527e-05		0.000153671	0.000137669	8.25267e-05	6.79088e-05	0.000124622	1.83514	0.875889	0.118465	No
A0A317RPA7	B2M23_03805	M5595_13630		Helix-turn-helix protein	13612	49	58	46		5	12	51.0336	5.32196	8.68635	3.48275	0.000289277	0.000342812	0.000207425		3.12883e-05	7.07372e-05	0.000279838	5.10128e-05	-5.48564	-2.45566	0.118386	No
A0A0U3FYU8	B2M23_08760	M5595_08655	livF	Amino acid/amide ABC transporter ATP-binding protein 2 (HAAT family)	25741	73	83	46	65	80	50	67.4874	16.0511	65.1678	12.2585	0.000430963	0.000490576	0.000207425	0.000454028	0.000500613	0.000294738	0.000376321	0.00041646	1.10666	0.146213	0.117441	No
A0A317RYE4	B2M23_12435	M5595_18575	gatB_4	Aspartyl/glutamyl-tRNA(Asn/Gln) amidotransferase subunit B	53517	24	26	33	40	42	23	27.8645	4.01435	35.2867	8.60561	0.000141687	0.000153674	0.000148805	0.000279402	0.000262822	0.00013558	0.000148055	0.000225934	1.52601	0.609769	0.117267	No
A0A317RVA5	B2M23_10075	M5595_07350		DhaL domain-containing protein	59309	48	66	69	62	63	63	61.0005	9.09477	62.6373	0.685809	0.000283373	0.000390096	0.000311137	0.000433073	0.000394233	0.00037137	0.000328202	0.000399559	1.21742	0.283822	0.11716	No
A0A317RKY6	B2M23_05690	M5595_11745	htpG	Chaperone protein HtpG	73215	28	62	60	55	64	54	50.2861	15.5435	57.705	4.25142	0.000165301	0.000366454	0.000270554	0.000384177	0.000400491	0.000318317	0.000267436	0.000367662	1.37476	0.459183	0.116953	No
A0A317RVP2	B2M23_09290	M5595_08125		Uncharacterized protein	26634	192	145	112	100	101	87	149.592	32.8893	96.084	6.60005	0.00113349	0.00085703	0.000505035	0.000698505	0.000632024	0.000512845	0.000831852	0.000614458	-1.3538	-0.437013	0.11562	No
A0A317RQ00	B2M23_15520	M5595_00990	rplU	50S ribosomal protein L21	11711	33	117	104	116	113	124	84.7318	37.0285	117.661	4.60039	0.000194819	0.000691534	0.000468961	0.000810265	0.000707116	0.000730951	0.000451771	0.000749444	1.6589	0.730228	0.114701	No
A0A317RSJ3	B2M23_19055	M5595_04550	rimP	Ribosome maturation factor RimP	17190		12	15	12	9	6	13.2353	1.70825	9.0788	2.52524		7.09266e-05	6.76386e-05	8.38205e-05	5.6319e-05	3.53686e-05	6.92826e-05	5.85027e-05	-1.18426	-0.243989	0.114696	No
A0A317RTT8	B2M23_09620	M5595_07795	degU_1	Stage 0 sporulation protein A homolog	22796	23	34	26	30	31	38	27.2201	4.69722	32.9806	3.52528	0.000135783	0.000200959	0.00011724	0.000209551	0.000193988	0.000224001	0.000151327	0.00020918	1.3823	0.467073	0.114466	No
A0A317RKY0	B2M23_20060	M5595_05580		Uncharacterized protein	15485	20	113	86	13	14	27	72.7689	39.2515	17.888	6.44406	0.000118072	0.000667892	0.000387794	9.08056e-05	8.76073e-05	0.000159159	0.000391253	0.000112524	-3.47707	-1.79787	0.113348	No
A0A317RIS4	B2M23_04330	M5595_13095	arsA	Arsenite efflux ATP-binding protein ArsA	63030	9	65	43		7	6	38.9811	23.2364	6.48327	0.767605	5.31325e-05	0.000384186	0.000193897		4.38037e-05	3.53686e-05	0.000210405	3.95861e-05	-5.31512	-2.4101	0.11126	No
A0A317RVX8	B2M23_19060	M5595_04555	frr	Ribosome-recycling factor	20683	301	719	823	717	723	818	614.396	225.83	752.894	46.2266	0.00177699	0.00424969	0.0037111	0.00500828	0.00452429	0.00482192	0.00324592	0.00478483	1.4741	0.559838	0.111212	No
A0A317RVK9	B2M23_08800	M5595_08615	secDF	Protein translocase subunit SecD	44398	16	18	11	15	19	18	15.1051	3.03785	17.6156	1.59418	9.44577e-05	0.00010639	4.96016e-05	0.000104776	0.000118896	0.000106106	8.34831e-05	0.000109926	1.31674	0.396973	0.110439	No
A0A317RHD5	B2M23_01955	M5595_15490	eryH	Triosephosphate isomerase	28934	45	19	26	37	32	34	30.1241	10.7972	34.3412	2.0281	0.000265662	0.0001123	0.00011724	0.000258447	0.000200245	0.000200422	0.000165068	0.000219705	1.331	0.412508	0.10981	No
A0A317RRY6	B2M23_15665	M5595_01135	ppdK	Pyruvate, phosphate dikinase	97220	237	244	199	153	171	157	226.678	19.8706	160.435	7.9677	0.00139915	0.00144217	0.000897338	0.00106871	0.00107006	0.000925478	0.00124622	0.00102142	-1.22009	-0.286989	0.109415	No
A0A317RJF5	B2M23_16855	M5595_02330	metH_3	5-methyltetrahydrofolate--homocysteine methyltransferase	22662	12665	6258	6892	2028	2248	4489	8604.89	2882.22	2921.79	1111.99	0.0747692	0.0369882	0.0310777	0.0141657	0.0140672	0.0264616	0.0476117	0.0182315	-2.61151	-1.38488	0.108297	No
A0A317RJ08	B2M23_13550	M5595_19690	purL	Phosphoribosylformylglycinamidine synthase	135355		12	10	17	14	9	11.0947	0.64105	13.3378	3.32646		7.09266e-05	4.50924e-05	0.000118746	8.76073e-05	5.30529e-05	5.80095e-05	8.64687e-05	1.4906	0.575889	0.108268	No
A0A317RFA9	B2M23_10680	M5595_06735	ymdB_1	O-acetyl-ADP-ribose deacetylase (Regulator of RNase III)	18410	67	31	40	28	24	22	46.2059	15.4809	24.8234	2.55246	0.000395542	0.000183227	0.000180369	0.000195581	0.000150184	0.000129685	0.000253046	0.000158483	-1.59667	-0.675068	0.108002	No
A0A317RG43	B2M23_01860	M5595_15595		Glycerol-3-phosphate dehydrogenase	53592	66	59	66	50	49	51	63.6999	3.4152	49.9967	1.01697	0.000389638	0.000348722	0.00029761	0.000349252	0.000306626	0.000300633	0.000345323	0.000318837	-1.08307	-0.115129	0.107328	No
A0A317RG46	B2M23_10905	M5595_06505	moeA_1	Molybdopterin molybdenumtransferase	69982	49	36	29	32	23	23	38.0649	8.18799	26.0595	4.45786	0.000289277	0.00021278	0.000130768	0.000223521	0.000143926	0.00013558	0.000210941	0.000167676	-1.25803	-0.331168	0.106951	No
A0A317RK21	B2M23_17100	M5595_02585	pnp	Polyribonucleotide nucleotidyltransferase	75649	26	27	23	46	28	28	25.2591	1.44797	33.9223	8.62338	0.000153494	0.000159585	0.000103712	0.000321312	0.000175215	0.000165053	0.00013893	0.000220527	1.58732	0.666592	0.106018	No
A0A317RPN5	B2M23_15245	M5595_00710	valS	Valine--tRNA ligase	101481	31	31	26	30	32	37	29.643	2.28178	33.1671	3.05885	0.000183012	0.000183227	0.00011724	0.000209551	0.000200245	0.000218106	0.00016116	0.000209301	1.29872	0.377089	0.105486	No
A0A317RZA3	B2M23_01085	M5595_16380	ileS	Isoleucine--tRNA ligase	119247	12	18	33	31	36	24	20.9835	8.89521	30.662	5.02385	7.08433e-05	0.00010639	0.000148805	0.000216536	0.000225276	0.000141474	0.000108679	0.000194429	1.78901	0.839165	0.105384	No
A0A317S1L7	B2M23_00625	M5595_16845	gshAB	Glutathione biosynthesis bifunctional protein GshAB	87686		22	29	18	17	14	25.3376	3.2793	16.4965	1.71598		0.000130032	0.000130768	0.000125731	0.00010638	8.25267e-05	0.0001304	0.000104879	-1.24333	-0.314214	0.104901	No
A0A317RYU4	B2M23_08215	M5595_09200	secA_1	Protein translocase subunit SecA	96847	24	30	20	15	17	15	24.6781	4.19501	15.5851	0.880643	0.000141687	0.000177316	9.01847e-05	0.000104776	0.00010638	8.84215e-05	0.000136396	9.98592e-05	-1.36588	-0.449834	0.1044	No
A0A317RJQ9	B2M23_20175	M5595_05695	ilvD	Dihydroxy-acid dehydratase	58588	78	27	30	67	77	52	45.0981	23.5826	65.527	10.4611	0.000460481	0.000159585	0.000135277	0.000467998	0.00048184	0.000306528	0.000251781	0.000418789	1.6633	0.734053	0.103756	No
A0A317RRF4	B2M23_14470	M5595_20595	ffh	Signal recognition particle protein	50005	22	31	31	27	29	31	27.9474	3.928	29.0564	1.89603	0.000129879	0.000183227	0.000139786	0.000188596	0.000181472	0.000182738	0.000150964	0.000184269	1.22061	0.287605	0.103651	No
A0A317RUP3	B2M23_19120	M5595_04625	tsf	Elongation factor Ts	23744	218	487	456	424	445	643	387.194	120.007	503.949	98.7911	0.00128699	0.00287844	0.00205621	0.00296166	0.00278466	0.00379033	0.00207388	0.00317889	1.53282	0.616189	0.103343	No
A0A317RQD6	B2M23_05600	M5595_11830		Uncharacterized protein (UPF0261 family)	43254	30	28	28	10	17	21	28.7524	0.853617	16.2975	4.40656	0.000177108	0.000165495	0.000126259	6.98505e-05	0.00010638	0.00012379	0.000156287	0.000100007	-1.56277	-0.644101	0.102102	No
A0A317RN51	B2M23_03190	M5595_14235	dnaN	Beta sliding clamp	41187		18	25	52	56	40	21.1223	3.45275	49.4061	6.62431		0.00010639	0.000112731	0.000363222	0.000350429	0.000235791	0.00010956	0.000316481	2.88864	1.53039	0.101333	No
A0A317RBV5	B2M23_11185	M5595_20745		Rha family phage regulatory protein	19424		17	14	6	11	8	15.5982	1.89905	8.12076	1.84191		0.000100479	6.31293e-05	4.19103e-05	6.88343e-05	4.71581e-05	8.18043e-05	5.26342e-05	-1.5542	-0.636176	0.101222	No
A0A0U3G516	B2M23_06140	M5595_11285	pduD	Propanediol dehydratase medium subunit	23327	3021	1457	1463	691	737	769	1980.61	735.579	732.19	32.1096	0.0178348	0.00861167	0.00659701	0.00482667	0.0046119	0.00453308	0.0110145	0.00465721	-2.36504	-1.24186	0.100025	No
A0A317RLR6	B2M23_06195	M5595_11230	rsxC	Na+-translocating ferredoxin:NAD+ oxidoreductase RnfC subunit	47700	66	118	116	55	47	47	99.8026	24.198	49.6162	4.09008	0.000389638	0.000697445	0.000523072	0.000384177	0.00029411	0.000277054	0.000536718	0.000318447	-1.68542	-0.75311	0.0999199	No
A0A317RSJ5	B2M23_15375	M5595_00840		Uncharacterized protein	51212	1831	3334	3639	1590	1093	1052	2934.82	790.332	1244.99	244.414	0.0108095	0.0197058	0.0164091	0.0111062	0.00683963	0.00620129	0.0156415	0.00804905	-1.94327	-0.958485	0.0997151	No
A0A317RSL1	B2M23_18960	M5595_04450		Putative pyridoxamine 5'-phosphate oxidase family protein	15049	32	33	43	32	31	38	35.795	5.26046	33.9347	3.14597	0.000188915	0.000195048	0.000193897	0.000223521	0.000193988	0.000224001	0.00019262	0.000213837	1.11015	0.15075	0.0995177	No
A0A317RD98	B2M23_13215	M5595_19355		Dihydrolipoyl dehydrogenase	51207	36	60	62	31	38	28	52.8168	11.8788	32.3942	4.30321	0.00021253	0.000354633	0.000279573	0.000216536	0.000237791	0.000165053	0.000282245	0.00020646	-1.36707	-0.451084	0.098962	No
A0A0U3FYK5	B2M23_17815	M5595_03310	rpmI	50S ribosomal protein L35	7408	13	70	37	64	68	64	39.9157	23.4166	65.3419	1.7471	7.67469e-05	0.000413738	0.000166842	0.000447043	0.000425521	0.000377265	0.000219109	0.00041661	1.90138	0.927048	0.0985625	No
A0A317RGZ7	B2M23_02015	M5595_15425	ppx	Exopolyphosphatase/guanosine-5'-triphosphate, 3'-diphosphate pyrophosphatase	56997		16	24	13	12	12	20.0492	4.3916	11.9865	0.47062		9.45688e-05	0.000108222	9.08056e-05	7.5092e-05	7.07372e-05	0.000101395	7.88783e-05	-1.28547	-0.36229	0.0974654	No
A0A0U3EMC8	B2M23_08485	M5595_08930	rplK	50S ribosomal protein L11	14809	440	211	341	374	370	531	330.677	93.8293	425.172	74.8216	0.00259759	0.00124713	0.00153765	0.00261241	0.00231534	0.00313012	0.00179412	0.00268595	1.49709	0.582158	0.0972342	No
A0A317RUJ7	B2M23_09820	M5595_07600	sulD	7,8-dihydroneopterin aldolase	31552	22	41	42	19	18	12	34.805	9.0961	16.146	2.95788	0.000129879	0.000242333	0.000189388	0.000132716	0.000112638	7.07372e-05	0.0001872	0.000105364	-1.7767	-0.829202	0.0968655	No
A0A317RLI7	B2M23_06255	M5595_11170	ung	Uracil-DNA glycosylase	25816	68	28	20	12	8	8	38.8329	21.0988	9.56842	1.72948	0.000401445	0.000165495	9.01847e-05	8.38205e-05	5.00613e-05	4.71581e-05	0.000219042	6.03467e-05	-3.62972	-1.85986	0.0965872	No
A0A317RV17	B2M23_10340	M5595_07075	lysC_1	Aspartokinase	43955	35	26	18	7	14	11	26.0879	6.98455	10.4763	2.82153	0.000206626	0.000153674	8.11663e-05	4.88953e-05	8.76073e-05	6.48424e-05	0.000147156	6.7115e-05	-2.19259	-1.13263	0.0964906	No
A0A317RLT3	B2M23_06425	M5595_11000	rplF	50S ribosomal protein L6	19260	229	548	759	627	560	812	512.047	218.008	666.196	106.803	0.00135193	0.00323898	0.00342251	0.00437962	0.00350429	0.00478655	0.00267114	0.00422349	1.58116	0.66098	0.0964486	No
A0A317RVH3	B2M23_08210	M5595_09205		Uncharacterized protein	63463	71	57	87	50	54	56	71.8277	12.3998	53.3103	2.59827	0.000419156	0.000336901	0.000392304	0.000349252	0.000337914	0.000330107	0.000382787	0.000339091	-1.12886	-0.174869	0.0955925	No
A0A317RUM2	B2M23_08305	M5595_09110	tal	Probable transaldolase	23076	217	107	118	52	57	61	147.214	49.3434	56.4698	3.84755	0.00128108	0.000632429	0.00053209	0.000363222	0.000356687	0.000359581	0.0008152	0.00035983	-2.26552	-1.17984	0.0950218	No
A0A317RRQ9	B2M23_18825	M5595_04315	dauR_1	Putative transcriptional regulator YheO	24322	78	74	94	73	71	75	81.7706	8.72527	73.0921	1.88739	0.000460481	0.000437381	0.000423868	0.000509908	0.000444294	0.000442107	0.000440577	0.000465437	1.05643	0.0791916	0.0948303	No
A0A317RK30	B2M23_19795	M5595_05315	apeA	M18 family aminopeptidase	53326	14	33	45	48	47	40	30.3019	12.7913	45.093	3.70092	8.26505e-05	0.000195048	0.000202916	0.000335282	0.00029411	0.000235791	0.000160205	0.000288394	1.80016	0.848126	0.0938615	No
A0A317RKR7	B2M23_20360	M5595_05880	gpmA	2,3-bisphosphoglycerate-dependent phosphoglycerate mutase	28515	27	37	64	22	22	26	42.6478	15.4621	23.4487	2.07597	0.000159397	0.00021869	0.000288591	0.000153671	0.000137669	0.000153264	0.000222226	0.000148201	-1.49949	-0.584473	0.0938223	No
A0A317RU94	B2M23_17330	M5595_02820	ogt_2	Methylated-DNA--protein-cysteine methyltransferase	19515	31	7	11		21	37	16.1838	10.2946	29.0661	8.2234	0.000183012	4.13738e-05	4.96016e-05		0.000131411	0.000218106	9.13291e-05	0.000174759	1.91351	0.936218	0.0937949	No
A0A317S0G8	B2M23_12545	M5595_18685	ttgR_5	TetR family transcriptional regulator	25475	28	23	23	25	31	21	24.6521	2.6828	25.5513	4.45929	0.000165301	0.000135943	0.000103712	0.000174626	0.000193988	0.00012379	0.000134985	0.000164135	1.21594	0.282077	0.0936461	No
A0A317RT71	B2M23_19165	M5595_04670	rpsA	4-hydroxy-3-methylbut-2-enyl diphosphate reductase	81164	185	364	335	356	350	421	294.39	78.3058	375.439	32.1014	0.00109217	0.00215144	0.00151059	0.00248668	0.00219018	0.0024817	0.00158473	0.00238619	1.50573	0.590465	0.0916625	No
A0A317RXC0	B2M23_00460	M5595_17010		Uncharacterized protein	18263		17	16		7	7	16.3582	0.5245	6.84675	0.311965		0.000100479	7.21478e-05		4.38037e-05	4.12634e-05	8.63136e-05	4.25335e-05	-2.02931	-1.02099	0.0911811	No
A0A317RUT3	B2M23_10070	M5595_07355		Putative alkaline shock family protein YloU	12334		89	65	46	38	23	77.269	11.8099	35.8541	9.45791		0.000526039	0.0002931	0.000321312	0.000237791	0.00013558	0.00040957	0.000231561	-1.76873	-0.822717	0.0908022	No
A0A317RZZ7	B2M23_01015	M5595_16450		Uncharacterized protein	18182	11		10	15	20	20	10.5598	0.4305	18.0574	2.40271	6.49397e-05		4.50924e-05	0.000104776	0.000125153	0.000117895	5.5016e-05	0.000115941	2.10741	1.07547	0.0906311	No
A0A317RU37	B2M23_17640	M5595_03135		V/A-type H+-transporting ATPase subunit G/H	11393	108	150	135	72	58	81	130.846	17.6472	70.4593	9.41998	0.000637589	0.000886582	0.000608747	0.000502923	0.000362945	0.000477476	0.000710973	0.000447781	-1.58777	-0.667	0.090336	No
A0A317RJA2	B2M23_01905	M5595_15540	ttgR_4	TetR family transcriptional regulator	25454	7	10	6	19	15	7	7.81266	1.86405	13.9113	4.77341	4.13252e-05	5.91055e-05	2.70554e-05	0.000132716	9.3865e-05	4.12634e-05	4.24954e-05	8.92814e-05	2.10097	1.07105	0.0899188	No
A0A317RET3	B2M23_11035	M5595_06375		Putative N-acetyltransferase YhbS	18381	62	29	23	5	7	9	37.7921	17.1112	7.05843	1.71413	0.000366024	0.000171406	0.000103712	3.49252e-05	4.38037e-05	5.30529e-05	0.000213714	4.39273e-05	-4.86518	-2.28249	0.089772	No
A0A317RMU3	B2M23_03730	M5595_13705	mtgB_25	Trimethylamine--corrinoid protein Co-methyltransferase	54434	28	14	38	10	13	12	26.4143	9.89182	11.7385	0.963411	0.000165301	8.27477e-05	0.000171351	6.98505e-05	8.13497e-05	7.07372e-05	0.0001398	7.39791e-05	-1.88972	-0.918174	0.0890041	No
A0A0U3EE56	B2M23_13145	M5595_19285		Trp operon repressor family	11166		20	25		11	4	22.5089	2.15175	7.36888	3.57163		0.000118211	0.000112731		6.88343e-05	2.35791e-05	0.000115471	4.62067e-05	-2.49901	-1.32136	0.0890009	No
A0A317RJG6	B2M23_07295	M5595_10125	ppm1	Glycosyltransferase involved in cell wall biosynthesis	27915		44	28	44	45	28	36.2696	7.8309	38.6677	7.83252		0.000260064	0.000126259	0.000307342	0.000281595	0.000165053	0.000193161	0.00025133	1.30114	0.379777	0.088723	No
A0A317RR54	B2M23_15190	M5595_00655	accB	Biotin carboxyl carrier protein of acetyl-CoA carboxylase	16227	89	38	52	34	23	28	59.962	21.5866	28.3019	4.19613	0.000525421	0.000224601	0.00023448	0.000237492	0.000143926	0.000165053	0.000328167	0.000182157	-1.80156	-0.849249	0.0880777	No
A0A317RJX9	B2M23_13545	M5595_19685		L-ascorbate metabolism protein UlaG (Beta-lactamase superfamily)	26676	77	106	79	50	35	42	87.4767	13.21	42.5277	6.00501	0.000454578	0.000626518	0.00035623	0.000349252	0.000219018	0.00024758	0.000479109	0.00027195	-1.76175	-0.81701	0.087281	No
A0A317RLY8	B2M23_07270	M5595_10150		GBS Bsp-like repeat-containing protein (Fragment)	42581		38	26	52	45	37	31.8725	5.97645	44.7333	6.10691		0.000224601	0.00011724	0.000363222	0.000281595	0.000218106	0.000170921	0.000287641	1.68289	0.750945	0.0862864	No
A0A317RXV0	B2M23_09825	M5595_07595	folP	Dihydropteroate synthase	29503	83	66	59	39	39	43	69.4817	10.08	39.9018	1.93841	0.000489999	0.000390096	0.000266045	0.000272417	0.000244049	0.000253475	0.000382047	0.000256647	-1.48861	-0.573965	0.0860583	No
A0A317RK06	B2M23_13400	M5595_19535	yvcJ	Nucleotide-binding protein C7955_11185	33119	23	31	19	10	16	14	23.999	4.98922	13.1963	2.34107	0.000135783	0.000183227	8.56755e-05	6.98505e-05	0.000100123	8.25267e-05	0.000134895	8.41666e-05	-1.60272	-0.680519	0.0860486	No
A0A0U3EDD8	B2M23_06480	M5595_10945	rpsM	30S ribosomal protein S13	13976	105	330	318	358	357	378	250.554	103.366	364.316	9.59369	0.000619879	0.00195048	0.00143394	0.00250065	0.00223399	0.00222822	0.00133477	0.00232095	1.73885	0.79813	0.0856484	No
A0A317RRW2	B2M23_03320	M5595_14105		TusA-related sulfurtransferase	8384	477	409	509	140	142	378	464.986	41.8844	219.81	111.559	0.00281602	0.00241741	0.0022952	0.000977906	0.000888589	0.00222822	0.00250955	0.00136491	-1.83862	-0.878625	0.0855386	No
A0A317RM16	B2M23_06185	M5595_11240	yvqK	Corrinoid adenosyltransferase	36647	24	33	27	17	13	14	28.295	3.91018	14.3635	1.65442	0.000141687	0.000195048	0.000121749	0.000118746	8.13497e-05	8.25267e-05	0.000152828	9.42074e-05	-1.62225	-0.697997	0.0853795	No
A0A317RKQ2	B2M23_06490	M5595_10935	rpsD	30S ribosomal protein S4	24023	231	476	472	584	496	603	393.092	114.93	560.946	46.8581	0.00136373	0.00281342	0.00212836	0.00407927	0.0031038	0.00355454	0.00210184	0.0035792	1.70289	0.767987	0.0847308	No
A0A317RWD4	B2M23_12410	M5595_18550	pcrA_2	ATP-dependent DNA helicase	84683		5	18	20	14	31	11.5015	6.31458	21.704	6.82227		2.95527e-05	8.11663e-05	0.000139701	8.76073e-05	0.000182738	5.53595e-05	0.000136682	2.46899	1.30392	0.0847183	No
A0A317RKP5	B2M23_20675	M5595_06200	glpK_4	Glycerol kinase	54745	74	102	99	108	103	101	91.791	12.5219	103.867	3.17064	0.000436867	0.000602876	0.000446414	0.000754385	0.00064454	0.000595371	0.000495386	0.000664765	1.34191	0.424293	0.0846774	No
A0A317RSF8	B2M23_17545	M5595_03040		Uncharacterized protein	23113	73	16	38	11	3	9	42.4887	23.376	7.63377	3.43105	0.000430963	9.45688e-05	0.000171351	7.68355e-05	1.8773e-05	5.30529e-05	0.000232294	4.95538e-05	-4.68772	-2.22889	0.0846032	No
A0A317RYD3	B2M23_00975	M5595_16490		YkgG family uncharacterized protein	22681	141	60	54	121	109	95	84.9084	39.7269	108.498	10.8117	0.000832408	0.000354633	0.000243499	0.00084519	0.000682086	0.000560003	0.000476847	0.00069576	1.45908	0.545063	0.0838723	No
A0A317RUI2	B2M23_19035	M5595_04530	rbfA	Ribosome-binding factor A	14471	14	37	41		5	13	30.5045	12.0977	9.03266	4.01384	8.26505e-05	0.00021869	0.000184879		3.12883e-05	7.6632e-05	0.000162073	5.39601e-05	-3.00357	-1.58668	0.0832694	No
A0A317RVF7	B2M23_10095	M5595_07330		Glycyl-tRNA synthetase beta chain	17018	26	58	68	20	22	28	50.6595	17.8533	23.2609	3.63385	0.000153494	0.000342812	0.000306628	0.000139701	0.000137669	0.000165053	0.000267645	0.000147474	-1.81486	-0.859855	0.0831085	No
A0A317RX28	B2M23_12540	M5595_18680		ACT domain protein	16396	69	79	61	31	40	45	69.6927	7.39474	38.7613	5.66947	0.000407349	0.000466933	0.000275063	0.000216536	0.000250307	0.000265264	0.000383115	0.000244036	-1.56991	-0.650685	0.08301	No
A0A0U3FEV5	B2M23_00525	M5595_16945	secG	Protein-export membrane protein SecG	7941	33	62	65		12	21	53.35	14.4876	16.5484	4.4287	0.000194819	0.000366454	0.0002931		7.5092e-05	0.00012379	0.000284791	9.9441e-05	-2.86392	-1.51799	0.0824398	No
A0A317RTD3	B2M23_17735	M5595_03230	glmM	Phosphoglucosamine mutase	48147	8	12	22	20	30	18	14.1994	5.99535	22.7875	4.96036	4.72288e-05	7.09266e-05	9.92032e-05	0.000139701	0.00018773	0.000106106	7.24529e-05	0.000144512	1.99457	0.996076	0.0815569	No
A0A317RKQ3	B2M23_16630	M5595_02105	salA	Iron-sulfur cluster carrier protein	29610	112	87	87	96	111	97	95.4074	12.0002	101.302	6.81951	0.000661204	0.000514218	0.000392304	0.000670564	0.000694601	0.000571792	0.000522575	0.000645653	1.23552	0.30512	0.0814173	No
A0A317RWC6	B2M23_08130	M5595_09290		CobW/HypB/UreG family nucleotide-binding protein	39209	86	127	59	37	38	33	90.7823	27.8666	36.1386	2.19492	0.00050771	0.00075064	0.000266045	0.000258447	0.000237791	0.000194527	0.000508132	0.000230255	-2.20682	-1.14197	0.0812507	No
A0A317RTN8	B2M23_15540	M5595_01010		RNA-binding protein	12405		53	45	37	35	25	48.8672	3.962	32.1001	5.27724		0.000313259	0.000202916	0.000258447	0.000219018	0.000147369	0.000258087	0.000208278	-1.23915	-0.309349	0.0804693	No
A0A317RUM5	B2M23_10355	M5595_07060	dapA_2	4-hydroxy-tetrahydrodipicolinate synthase	32002	83	50	56	18	29	27	62.7039	14.2519	24.576	4.87987	0.000489999	0.000295527	0.000252517	0.000125731	0.000181472	0.000159159	0.000346015	0.000155454	-2.22583	-1.15435	0.0800302	No
A0A317RHG7	B2M23_07485	M5595_09935	prsA	Peptidylprolyl isomerase	56852	16	21	18	19	21	25	18.516	2.10937	21.4152	2.3831	9.44577e-05	0.000124122	8.11663e-05	0.000132716	0.000131411	0.000147369	9.99152e-05	0.000137165	1.37282	0.45714	0.0800033	No
A0A317RSE1	B2M23_17645	M5595_03140		V-type ATP synthase subunit I	69747	65	99	103	108	110	97	88.9872	17.2038	104.813	5.86493	0.000383734	0.000585144	0.000464451	0.000754385	0.000688343	0.000571792	0.000477777	0.000671507	1.40548	0.491065	0.0799761	No
A0A317RMC0	B2M23_04875	M5595_12550	gcvH_2	Glycine cleavage system H protein	14115	345	741	739	232	233	315	608.549	186.106	259.908	39.2197	0.00203674	0.00437972	0.00333233	0.00162053	0.00145804	0.00185685	0.0032496	0.00164514	-1.97527	-0.982051	0.0788713	No
A0A317RLN8	B2M23_05950	M5595_11475	rpiB_1	Ribose-5-phosphate isomerase	16375	29	19	38	35	27	30	28.4153	7.7143	30.5558	3.44341	0.000171205	0.0001123	0.000171351	0.000244477	0.000168957	0.000176843	0.000151619	0.000196759	1.29772	0.375981	0.0786726	No
A0A317RV39	B2M23_09565	M5595_07855	recN	DNA repair protein RecN	63899	19	28	24	15	12	7	23.5824	3.60096	11.1461	3.13749	0.000112169	0.000165495	0.000108222	0.000104776	7.5092e-05	4.12634e-05	0.000128629	7.37103e-05	-1.74505	-0.803272	0.0781485	No
A0A317RJ21	B2M23_04620	M5595_12805	ucpA	Gluconate 5-dehydrogenase	27355	79	58	68	56	49	50	68.4381	8.47753	51.6914	2.81633	0.000466385	0.000342812	0.000306628	0.000391163	0.000306626	0.000294738	0.000371942	0.000330842	-1.12423	-0.168933	0.0778605	No
A0A317RL76	B2M23_07135	M5595_10285	greA	Transcription elongation factor GreA	18040	18	56	68	55	59	77	47.29	21.3659	63.4289	9.51549	0.000106265	0.000330991	0.000306628	0.000384177	0.000369202	0.000453897	0.000247961	0.000402426	1.62294	0.698607	0.0777912	No
A0A317RQ48	B2M23_02640	M5595_14790		Demethylmenaquinone methyltransferase/2-methoxy-6-polyprenyl-1,4-benzoquinol methylase	21797	25	28	18	14	10	11	23.7775	3.91287	11.5921	1.50575	0.00014759	0.000165495	8.11663e-05	9.77906e-05	6.25767e-05	6.48424e-05	0.000131417	7.50699e-05	-1.7506	-0.807848	0.0774802	No
A0A317RXF9	B2M23_00710	M5595_16755		Iron-regulated ABC transporter ATPase subunit SufC	26367	41	42	42	51	49	35	41.8837	0.699321	44.8999	6.92811	0.000242048	0.000248243	0.000189388	0.000356237	0.000306626	0.000206317	0.00022656	0.000289727	1.27881	0.354801	0.0771208	No
A0A0U3FW06	B2M23_14015	M5595_20150	dhaM	Phosphoenolpyruvate--glycerone phosphotransferase	13215	10	36	40		2	10	28.5334	13.0086	5.70798	3.90756	5.90361e-05	0.00021278	0.000180369		1.25153e-05	5.89477e-05	0.000150728	3.57315e-05	-4.21836	-2.07668	0.076507	No
A0A317RKK0	B2M23_06350	M5595_11075	rplC	50S ribosomal protein L3	22544	129	118	91	120	155	158	112.878	15.8878	144.12	17.0389	0.000761565	0.000697445	0.000410341	0.000838205	0.000969938	0.000931373	0.000623117	0.000913172	1.46549	0.551384	0.0763704	No
A0A0U2UJ95	B2M23_08390	M5595_09025	acsC_1	CO dehydrogenase/acetyl-CoA synthase complex gamma subunit CdhE	48167	1186	2371	2670	3020	3188	2515	2075.98	641.009	2907.72	285.855	0.00700168	0.0140139	0.0120397	0.0210948	0.0199494	0.0148253	0.0110184	0.0186232	1.69019	0.757184	0.0762962	No
A0A317RGT5	B2M23_06895	M5595_10525	focA	Formate/nitrite transporter	27370	5	53	40	113	91	64	32.6809	20.348	89.4893	20.1202	2.9518e-05	0.000313259	0.000180369	0.00078931	0.000569448	0.000377265	0.000174382	0.000578674	3.31842	1.7305	0.0759333	No
A0A317RWB0	B2M23_08230	M5595_09185	rsxB_2	4Fe-4S dicluster protein	14601	56	25	24	7	4	9	34.964	14.5617	6.77362	2.01753	0.000330602	0.000147764	0.000108222	4.88953e-05	2.50307e-05	5.30529e-05	0.000195529	4.23263e-05	-4.61957	-2.20776	0.0750169	No
A0A317RPT1	B2M23_02880	M5595_14545	nagA	Putative ABC transport system substrate-binding protein	35027	42	5	22	38	15	37	22.8644	15.0662	29.9813	10.37	0.000247951	2.95527e-05	9.92032e-05	0.000265432	9.3865e-05	0.000218106	0.000125569	0.000192468	1.53276	0.616134	0.0749604	No
A0A317RQ54	B2M23_15235	M5595_00700	fabF	3-oxoacyl-[acyl-carrier-protein] synthase 2	43749	37	47	60	94	73	62	47.8629	9.25168	76.2956	13.4246	0.000218433	0.000277796	0.000270554	0.000656594	0.00045681	0.000365476	0.000255594	0.00049296	1.92868	0.947613	0.0741744	No
A0A317REH0	B2M23_10640	M5595_06770	egsA_2	Glycerol-1-phosphate dehydrogenase [NAD(P)+]	51212	14	16	13	21	17	15	14.235	1.08433	17.7261	2.34452	8.26505e-05	9.45688e-05	5.86201e-05	0.000146686	0.00010638	8.84215e-05	7.86131e-05	0.000113829	1.44797	0.534029	0.0741165	No
A0A317RZU3	B2M23_00715	M5595_16750		Uncharacterized protein	33630	24	30	26	36	31	46	27.0083	2.45663	37.6526	6.55943	0.000141687	0.000177316	0.00011724	0.000251462	0.000193988	0.000271159	0.000145414	0.00023887	1.64268	0.716053	0.0735537	No
A0A317RXI6	B2M23_07890	M5595_09530	mtgB_15	Trimethylamine--corrinoid protein Co-methyltransferase	52824		10	14	24	19	27	11.8848	2.27923	23.3409	3.30716		5.91055e-05	6.31293e-05	0.000167641	0.000118896	0.000159159	6.11174e-05	0.000148565	2.43082	1.28144	0.0727369	No
A0A317RUL5	B2M23_19220	M5595_04725	lysA	Diaminopimelate decarboxylase	46779	40	38	28	37	38	31	35.2583	5.48236	35.3387	3.08229	0.000236144	0.000224601	0.000126259	0.000258447	0.000237791	0.000182738	0.000195668	0.000226325	1.15668	0.20999	0.072733	No
A0A317RMW3	B2M23_03875	M5595_13560	ycfH	TatD DNase family protein	28900	12	7	10	15	10		9.88296	2.00482	12.7651	2.4489	7.08433e-05	4.13738e-05	4.50924e-05	0.000104776	6.25767e-05		5.24365e-05	8.36762e-05	1.59576	0.674245	0.0722257	No
A0A0U3FVD5	B2M23_07335	M5595_10085	glnP_1	Amino acid ABC transporter membrane protein (PAAT family)	24406		10	20	27	33	31	15.1831	5.28579	30.2008	2.33348		5.91055e-05	9.01847e-05	0.000188596	0.000206503	0.000182738	7.46451e-05	0.000192612	2.58037	1.36758	0.071526	No
A0A317RJJ4	B2M23_20155	M5595_05675	cmk_2	Cytidylate kinase	24144	33	60	70	82	75	74	54.0691	15.567	77.2172	3.68434	0.000194819	0.000354633	0.000315647	0.000572774	0.000469325	0.000436213	0.000288366	0.00049277	1.70884	0.773014	0.0713457	No
A0A317RIH3	B2M23_04780	M5595_12645	hisB	Imidazoleglycerol-phosphate dehydratase	21776	15	13	19	11	9	6	15.4017	2.37615	8.4792	2.06465	8.85541e-05	7.68371e-05	8.56755e-05	7.68355e-05	5.6319e-05	3.53686e-05	8.36889e-05	5.61744e-05	-1.48981	-0.575125	0.071277	No
A0A317RUG3	B2M23_19125	M5595_04630	rpsB	30S ribosomal protein S2	28843	132	391	381	500	471	480	301.193	119.384	483.618	11.9639	0.000779276	0.00231102	0.00171802	0.00349252	0.00294736	0.00282949	0.00160277	0.00308979	1.92778	0.946938	0.0707827	No
A0A317RRH7	B2M23_19260	M5595_04765	murG	UDP-N-acetylglucosamine--N-acetylmuramyl-(pentapeptide) pyrophosphoryl-undecaprenol N-acetylglucosamine transferase	39878	34	24	27	12	15	16	28.3025	4.11546	14.1917	1.79222	0.000200723	0.000141853	0.000121749	8.38205e-05	9.3865e-05	9.43163e-05	0.000154775	9.06673e-05	-1.70707	-0.771519	0.070658	No
A0A317RXC3	B2M23_08290	M5595_09125	larA	Nickel-dependent lactate racemase	46024	86	46	24	79	84	78	52.0426	25.7146	79.9152	2.64718	0.00050771	0.000271885	0.000108222	0.000551819	0.000525644	0.000459792	0.000295939	0.000512418	1.7315	0.792021	0.0698324	No
A0A317RMZ4	B2M23_02980	M5595_14445	atoC_7	PAS domain S-box-containing protein	54187	26		20	7	11	4	23.0711	3.14885	7.05071	2.651	0.000153494		9.01847e-05	4.88953e-05	6.88343e-05	2.35791e-05	0.000121839	4.71029e-05	-2.58666	-1.37109	0.0695113	No
A0A6N3CWN4	B2M23_13680	M5595_19810	gsiC	Glutathione transport system permease protein GsiC	34026		16	18	93	76	55	17.3898	1.0178	74.5636	15.3912		9.45688e-05	8.11663e-05	0.000649609	0.000475583	0.000324212	8.78675e-05	0.000483135	5.49844	2.45902	0.0692583	No
A0A317RGX8	B2M23_14200	M5595_20325	orr	Putative amino acid racemase	38963	12	20	26	9	11	9	19.3166	5.54555	9.4878	1.20862	7.08433e-05	0.000118211	0.00011724	6.28654e-05	6.88343e-05	5.30529e-05	0.000102098	6.15842e-05	-1.65786	-0.729324	0.0688285	No
A0A317RJC8	B2M23_07500	M5595_09920	hup	Nucleoid protein Hbs	9714	809	1506	1619	567	563	670	1311.32	358.298	600.232	49.7137	0.00477602	0.00890129	0.00730045	0.00396052	0.00352307	0.00394949	0.00699259	0.00381103	-1.83483	-0.875647	0.0687409	No
A0A317RZX4	B2M23_00195	M5595_17275		PH (Pleckstrin Homology) domain-containing protein	18382	45	61	64	78	72	64	56.7339	8.47924	71.2088	5.56426	0.000265662	0.000360544	0.000288591	0.000544834	0.000450552	0.000377265	0.000304932	0.00045755	1.5005	0.585441	0.0686791	No
A0A317RZI7	B2M23_01180	M5595_16280	bcd_4	Butyryl-CoA dehydrogenase	41344	545	1258	1327	1839	1785	1443	1043.39	353.487	1689.38	175.334	0.00321747	0.00743547	0.00598376	0.0128455	0.0111699	0.00850615	0.00554556	0.0108405	1.95481	0.967028	0.0686404	No
A0A317RV91	B2M23_17680	M5595_03175	ntpD	V-type ATP synthase subunit D	23986	10	40	30		32	19	26.7729	12.1745	25.2846	6.38065	5.90361e-05	0.000236422	0.000135277		0.000200245	0.000112001	0.000143578	0.000156123	1.08737	0.120844	0.0680125	No
A0A317RL25	B2M23_19760	M5595_05280	ybiT_2	ATPase subunit of ABC transporter with duplicated ATPase domains	60138	28	21	24	19	19	15	24.3441	2.70881	17.7596	2.24345	0.000165301	0.000124122	0.000108222	0.000132716	0.000118896	8.84215e-05	0.000132548	0.000113344	-1.16943	-0.225803	0.0678672	No
A0A317RX74	B2M23_08885	M5595_08530	aspS	Aspartate--tRNA ligase	66753	75	140	130	165	185	126	115.096	28.6067	158.637	24.7558	0.00044277	0.000827477	0.000586201	0.00115253	0.00115767	0.000742741	0.000618816	0.00101765	1.64451	0.717655	0.0673368	No
A0A317RH99	B2M23_10705	M5595_06710		DUF5714 domain-containing protein	21438	18		16	11	6	9	16.9948	0.8978	8.36993	2.11669	0.000106265		7.21478e-05	7.68355e-05	3.7546e-05	5.30529e-05	8.92064e-05	5.58115e-05	-1.59835	-0.676585	0.0667944	No
A0A317RHH1	B2M23_01975	M5595_15470		Putative ferredoxin-like protein	18872	19	16		9	10	5	17.2809	1.61325	8.12195	2.42663	0.000112169	9.45688e-05		6.28654e-05	6.25767e-05	2.94738e-05	0.000103369	5.16386e-05	-2.00177	-1.00128	0.0667833	No
A0A317RDE7	B2M23_12780	M5595_18930	groS	10 kDa chaperonin	9912	1155	2151	2102	746	868	1025	1802.52	458.594	879.881	113.979	0.00681866	0.0127136	0.00947842	0.00521084	0.00543165	0.00604214	0.00967022	0.00556154	-1.73877	-0.798064	0.0666494	No
A0A317RTH8	B2M23_18575	M5595_04070	paaK_1	Phenylacetate-coenzyme A ligase	48117	3	22	25	32	38	26	16.8722	9.63284	31.9765	4.87081	1.77108e-05	0.000130032	0.000112731	0.000223521	0.000237791	0.000153264	8.68246e-05	0.000204859	2.35946	1.23845	0.0665384	No
A0A317S1X7	B2M23_01215	M5595_16245	araD_2	L-fuculose-phosphate aldolase	24414	262	158	123	67	65	55	180.99	59.0318	62.2684	5.3556	0.00154674	0.000933867	0.000554636	0.000467998	0.000406748	0.000324212	0.00101175	0.000399653	-2.53157	-1.34003	0.0664076	No
A0A0U3FXB8	B2M23_19230	M5595_04735	nrdR	Transcriptional repressor NrdR	17898	17	12	18	17	23	19	15.975	2.52971	19.7343	2.50957	0.000100361	7.09266e-05	8.11663e-05	0.000118746	0.000143926	0.000112001	8.41514e-05	0.000124891	1.48412	0.569609	0.0662967	No
A0A317RXD7	B2M23_00635	M5595_16835	trxB_7	Thioredoxin reductase	33519	27	51	38	19	22	11	38.4822	10.0311	17.4147	4.65498	0.000159397	0.000301438	0.000171351	0.000132716	0.000137669	6.48424e-05	0.000210729	0.000111742	-1.88585	-0.915212	0.065226	No
A0A317RWC8	B2M23_12430	M5595_18570	gatA_3	Glutamyl-tRNA(Gln) amidotransferase subunit A	52870	73	85	75	92	85	87	77.8375	5.41006	88.1349	3.00264	0.000430963	0.000502397	0.000338193	0.000642624	0.000531902	0.000512845	0.000423851	0.000562457	1.32702	0.408185	0.0650809	No
A0A317RWK7	B2M23_08175	M5595_09245	ruvB	Holliday junction ATP-dependent DNA helicase RuvB	37959	12	14	9	12	14	11	11.7183	2.1864	12.43	0.989557	7.08433e-05	8.27477e-05	4.05831e-05	8.38205e-05	8.76073e-05	6.48424e-05	6.47247e-05	7.87568e-05	1.2168	0.283087	0.0650344	No
A0A0U3EDC3	B2M23_06400	M5595_11025	rplN	50S ribosomal protein L14	13296	55	269	257	250	305	314	193.613	98.2173	289.418	28.2617	0.000324698	0.00158994	0.00115887	0.00174626	0.00190859	0.00185096	0.0010245	0.00183527	1.79137	0.841067	0.0646628	No
A0A317RE42	B2M23_10920	M5595_06490		MOSC domain-containing protein YiiM	15647	32	28	43	20	25	28	34.3948	6.35734	24.3558	3.38312	0.000188915	0.000165495	0.000193897	0.000139701	0.000156442	0.000165053	0.000182769	0.000153732	-1.18888	-0.249606	0.0646141	No
A0A317RNZ4	B2M23_03870	M5595_13565	tyrC	Prephenate dehydrogenase	33497		14	18	29	45	36	16.0743	1.83285	36.4343	6.42228		8.27477e-05	8.11663e-05	0.000202566	0.000281595	0.000212212	8.1957e-05	0.000232124	2.83227	1.50196	0.0645229	No
A0A317RHC5	B2M23_01935	M5595_15510	dhaK-2	Dihydroxyacetone kinase DhaK subunit	36169	646	615	648	638	610	672	636.226	15.1282	640.158	25.4837	0.00381373	0.00363499	0.00292199	0.00445646	0.00381718	0.00396128	0.0034569	0.00407831	1.17976	0.238491	0.0644214	No
A0A317RKZ2	B2M23_05955	M5595_11470	rkpK	UDP-glucose 6-dehydrogenase	48459	37	54	57	55	66	49	49.2735	8.80595	56.9328	7.07521	0.000218433	0.00031917	0.000257027	0.000384177	0.000413006	0.000288844	0.000264877	0.000362009	1.36671	0.450705	0.0643812	No
A0A317RYL1	B2M23_01420	M5595_16040	glmS_2	Glutamine--fructose-6-phosphate aminotransferase [isomerizing]	66662	37	67	81	26	27	18	61.4633	18.1611	23.6057	4.0142	0.000218433	0.000396007	0.000365248	0.000181611	0.000168957	0.000106106	0.000326563	0.000152225	-2.14527	-1.10116	0.0642677	No
A0A317RG18	B2M23_11055	M5595_06355		Uncharacterized protein	61965	157	103	111	138	133	110	123.665	24.0125	126.881	12.2272	0.000926866	0.000608787	0.000500525	0.000963936	0.00083227	0.000648424	0.000678726	0.000814877	1.2006	0.263752	0.0641713	No
A0A317RHI1	B2M23_12685	M5595_18825	rbsK/rbiA	Ribokinase	31832	54	52	33	20	30	20	45.9867	9.54605	23.4638	4.8596	0.000318795	0.000307349	0.000148805	0.000139701	0.00018773	0.000117895	0.000258316	0.000148442	-1.74018	-0.799237	0.0626615	No
A0A317RS77	B2M23_17895	M5595_03390		Uncharacterized protein	7578	19	39	32	10	4	5	30.0539	8.31459	6.27832	2.77988	0.000112169	0.000230511	0.000144296	6.98505e-05	2.50307e-05	2.94738e-05	0.000162325	4.14516e-05	-3.91601	-1.96939	0.0623021	No
A0A317RT48	B2M23_19330	M5595_04835		Lysophospholipase L1-like esterase	23744	1206	967	910	570	507	612	1027.47	128.457	562.681	43.3484	0.00711975	0.0057155	0.00410341	0.00398148	0.00317264	0.0036076	0.00564622	0.00358724	-1.57397	-0.654412	0.0618294	No
A0A317RK26	B2M23_17150	M5595_02635	glpF	Glycerol uptake facilitator protein	25205	156	674	844	51	81	53	558.131	292.871	61.7473	13.7339	0.000920963	0.00398371	0.0038058	0.000356237	0.000506871	0.000312423	0.00290349	0.000391844	-7.40982	-2.88944	0.0615455	No
A0A317RL01	B2M23_20180	M5595_05700	leuB	3-isopropylmalate dehydrogenase	37970	52	53	40	52	56	53	48.4566	5.74367	53.6875	1.57291	0.000306988	0.000313259	0.000180369	0.000363222	0.000350429	0.000312423	0.000266872	0.000342025	1.28161	0.357953	0.0610232	No
A0A317RWR0	B2M23_09750	M5595_07670	thyX	Flavin-dependent thymidylate synthase	28858	72	74	129	120	125	110	91.58	26.5888	118.291	6.2912	0.00042506	0.000437381	0.000581692	0.000838205	0.000782208	0.000648424	0.000481377	0.000756279	1.57107	0.651751	0.0609652	No
A0A0U3FCC7	B2M23_06375	M5595_11050	rplV	50S ribosomal protein L22	12637	89	199	172	218	217	250	153.478	47.064	228.164	15.3199	0.000525421	0.0011762	0.000775589	0.00152274	0.00135791	0.00147369	0.000825736	0.00145145	1.75776	0.81374	0.0597524	No
A0A317RE47	B2M23_14155	M5595_20285	ctpB	Carboxyl-terminal processing protease	42886	15		17	4	7	6	16.1862	1.1566	5.64483	1.26379	8.85541e-05		7.6657e-05	2.79402e-05	4.38037e-05	3.53686e-05	8.26056e-05	3.57041e-05	-2.31361	-1.21015	0.059658	No
A0A317RHY8	B2M23_13560	M5595_19700	purC	Phosphoribosylaminoimidazole-succinocarboxamide synthase	26697	65	75	122	142	116	121	87.2344	25.0981	126.319	11.5334	0.000383734	0.000443291	0.000550127	0.000991876	0.000725889	0.000713267	0.000459051	0.000810344	1.76526	0.819881	0.0591871	No
A0A317RHB2	B2M23_07165	M5595_10255	glgA	Glycogen synthase	55184	58	36	35	57	75	80	43.4224	10.6505	70.5708	9.5177	0.000342409	0.00021278	0.000157823	0.000398148	0.000469325	0.000471581	0.000237671	0.000446351	1.87802	0.909215	0.0582479	No
A0A317RH30	B2M23_07590	M5595_09830	crt_1	Enoyl-CoA hydratase	27775	39	34	36	40	34	32	36.2266	1.95411	35.429	3.50271	0.000230241	0.000200959	0.000162333	0.000279402	0.000212761	0.000188633	0.000197844	0.000226932	1.14702	0.197895	0.0579762	No
A0A317RNE9	B2M23_06530	M5595_10895	rpsI	30S ribosomal protein S9	14490	65	184	182	179	201	239	143.602	55.779	206.231	24.7406	0.000383734	0.00108754	0.000820681	0.00125032	0.00125779	0.00140885	0.000763986	0.00130565	1.709	0.773156	0.0579066	No
A0A317RWJ8	B2M23_17655	M5595_03150	atpE_1	V/A-type H+-transporting ATPase subunit E	22658	175	314	357	334	360	367	281.88	77.6667	353.678	14.0034	0.00103313	0.00185591	0.0016098	0.00233301	0.00225276	0.00216338	0.00149961	0.00224971	1.5002	0.585151	0.0573438	No
A0A317RXK9	B2M23_01030	M5595_16435	znuA	Zinc transport system substrate-binding protein	36343	13	26	17	25	28	33	18.5221	5.25256	28.9569	3.3815	7.67469e-05	0.000153674	7.6657e-05	0.000174626	0.000175215	0.000194527	0.000102359	0.000181456	1.77273	0.825976	0.0572618	No
A0A0U3FTU6	B2M23_14010	M5595_20145	dhaL_2	Dihydroxyacetone kinase DhaL subunit	22369	179	191	192	198	190	196	187.284	5.71682	194.519	3.53258	0.00105675	0.00112892	0.000865774	0.00138304	0.00118896	0.00115537	0.00101714	0.00124246	1.22151	0.288671	0.0569223	No
A0A317RSR2	B2M23_14480	M5595_20605		UPF0109 protein C7955_104377	8346	51	36	33	6	10	15	39.8214	7.77067	10.2498	3.9341	0.000301084	0.00021278	0.000148805	4.19103e-05	6.25767e-05	8.84215e-05	0.00022089	6.43028e-05	-3.43515	-1.78037	0.0562248	No
A0A0U3G451	B2M23_03865	M5595_13570	aroF_1	3-deoxy-7-phosphoheptulonate synthase AroF	36902	78	75	106	147	145	100	86.2682	13.8734	130.601	21.4755	0.000460481	0.000443291	0.000477979	0.0010268	0.000907362	0.000589477	0.000460584	0.000841213	1.82641	0.869008	0.054918	No
A0A317RM92	B2M23_02600	M5595_14830	appA_1	Peptide/nickel transport system substrate-binding protein	57561	27		16	34	15	31	21.5691	5.15305	26.4765	8.42761	0.000159397		7.21478e-05	0.000237492	9.3865e-05	0.000182738	0.000115773	0.000171365	1.48018	0.565777	0.0542878	No
A0A317RIV3	B2M23_16850	M5595_02325		Methanol:corrinoid methyltransferase	50226	12706	11876	9789	14373	12072	11929	11457.1	1227.04	12791.3	1119.97	0.0750112	0.0701937	0.0441409	0.100396	0.0755425	0.0703187	0.0631153	0.0820858	1.30057	0.379143	0.0542256	No
A0A0U3G159	B2M23_08500	M5595_08915	rplL	50S ribosomal protein L7/L12	13005	1580	1500	1377	126	130	754	1485.65	83.6415	336.305	295.098	0.0093277	0.00886582	0.00620922	0.000880116	0.000813497	0.00444465	0.00813425	0.00204609	-3.97551	-1.99114	0.0532988	No
A0A0U2UK56	B2M23_11925	M5595_18065	hndB	Iron-dependent hydrogenase subunit D HydD	14660	388	641	698	590	668	841	575.57	134.602	699.797	105.164	0.0022906	0.00378866	0.00314745	0.00412118	0.00418012	0.0049575	0.00307557	0.0044196	1.437	0.523062	0.0530004	No
A0A317RIL5	B2M23_07220	M5595_10200	rfbA_1	Glucose-1-phosphate thymidylyltransferase	32467	231	224	228	169	156	158	227.788	2.63857	160.946	5.87816	0.00136373	0.00132396	0.00102811	0.00118047	0.000976196	0.000931373	0.0012386	0.00102935	-1.20329	-0.266982	0.0523531	No
A0A317RXP6	B2M23_01225	M5595_16235	fucA	L-fuculose 1-phosphate aldolase	24598	38	36	38	25	32	24	37.2947	0.776065	27.0471	3.60019	0.000224337	0.00021278	0.000171351	0.000174626	0.000200245	0.000141474	0.000202823	0.000172115	-1.17841	-0.236843	0.0518267	No
A0A317RYK2	B2M23_11590	M5595_17715	cobQ	Cobyric acid synthase	54913	15	23	22	32	34	23	20.3347	3.64552	29.2766	4.64001	8.85541e-05	0.000135943	9.92032e-05	0.000223521	0.000212761	0.00013558	0.0001079	0.000190621	1.76664	0.821009	0.0508597	No
A0A1H0TK91	B2M23_00275	M5595_17195		Phosphoserine aminotransferase	39522	162		126	224	185	171	144.305	17.995	193.229	22.3832	0.000956384		0.000568164	0.00156465	0.00115767	0.00100801	0.000762274	0.00124344	1.63123	0.705957	0.050717	No
A0A317RKT3	B2M23_04645	M5595_12780	eutL_1	Ethanolamine utilization protein EutL	22676	32	54	67	103	104	74	50.9288	14.7346	93.4336	13.8857	0.000188915	0.00031917	0.000302119	0.00071946	0.000650797	0.000436213	0.000270068	0.000602157	2.22965	1.15682	0.0505391	No
A0A317RST8	B2M23_14815	M5595_00285		Polyphosphate:AMP phosphotransferase	58552	11	21	16	42	31	32	15.7042	4.06969	35.1216	4.71761	6.49397e-05	0.000124122	7.21478e-05	0.000293372	0.000193988	0.000188633	8.70697e-05	0.000225331	2.58794	1.3718	0.0494615	Yes
A0A317RH58	B2M23_10900	M5595_06510	moeA_2	Molybdopterin molybdenumtransferase	43436	28	29	28	21	15	12	28.4498	0.662668	16.0181	3.6917	0.000165301	0.000171406	0.000126259	0.000146686	9.3865e-05	7.07372e-05	0.000154322	0.000103763	-1.48726	-0.572654	0.0493866	No
A0A1H0VYR3	B2M23_16855	M5595_02330	metH_3	5-methyltetrahydrofolate--homocysteine methyltransferase	22754	144	77	91	23	26	27	103.895	28.9773	25.2594	1.80633	0.000850119	0.000455112	0.000410341	0.000160656	0.000162699	0.000159159	0.000571857	0.000160838	-3.55549	-1.83005	0.0493748	Yes
A0A317RTK9	B2M23_10000	M5595_07425		Uncharacterized protein (TIGR00255 family)	33610	51	39	54	45	46	50	47.9671	6.80128	47.1232	2.22901	0.000301084	0.000230511	0.000243499	0.000314327	0.000287853	0.000294738	0.000258365	0.000298973	1.15717	0.210604	0.0493152	No
A0A317RWP4	B2M23_11930	M5595_18070	hndC_3	NAD(P)-dependent iron-only hydrogenase diaphorase component flavoprotein	64943	425	536	555	604	602	554	505.301	57.0863	586.896	23.3785	0.00250903	0.00316805	0.00250263	0.00421897	0.00376711	0.0032657	0.00272657	0.00375059	1.37557	0.460031	0.0489094	No
A0A317RVF8	B2M23_09815	M5595_07605	fba_1	Fructose-bisphosphate aldolase class II	33325	181	172	157	106	95	103	169.696	9.88737	101.304	4.40309	0.00106855	0.00101661	0.00070795	0.000740415	0.000594478	0.000607161	0.000931039	0.000647351	-1.43823	-0.524293	0.048454	No
A0A317RIM8	B2M23_07170	M5595_10250	glgD	Glucose-1-phosphate adenylyltransferase	41958	27	58	58	87	100	65	47.6251	14.6553	84.0963	14.4645	0.000159397	0.000342812	0.000261536	0.000607699	0.000625767	0.00038316	0.000254582	0.000538875	2.11671	1.08182	0.0473356	Yes
A0A317RTZ9	B2M23_17670	M5595_03165	ntpA	V-type ATP synthase alpha chain	66842	325	429	462	500	517	451	405.366	58.1659	489.686	27.9853	0.00191867	0.00253563	0.00208327	0.00349252	0.00323521	0.00265854	0.00217919	0.00312876	1.43574	0.521799	0.0471295	No
A0A317RZR5	B2M23_11430	M5595_17555		NifU-like protein involved in Fe-S cluster formation	24733	204	150	181	198	236	261	178.35	22.0211	231.869	25.6863	0.00120434	0.000886582	0.000816172	0.00138304	0.00147681	0.00153853	0.00096903	0.00146613	1.51298	0.597397	0.0467451	No
A0A317RWA9	B2M23_10255	M5595_07160	ppiB	Peptidyl-prolyl cis-trans isomerase	17727	131	99	110	123	146	123	113.351	13.4869	130.531	11.0794	0.000773372	0.000585144	0.000496016	0.000859161	0.000913619	0.000725056	0.000618178	0.000832612	1.34688	0.429623	0.0465395	No
A0A191T861	B2M23_04835	M5595_12590		Activating enzyme	64376	320	550	536	748	755	621	468.987	105.222	707.79	61.638	0.00188915	0.0032508	0.00241695	0.00522481	0.00472454	0.00366065	0.00251897	0.00453667	1.801	0.848799	0.0464845	No
A0A317RIR9	B2M23_16590	M5595_02070	hcp	Hydroxylamine reductase	57213	42	34	32	42	34	32	36.0125	4.14577	36.0655	4.22542	0.000247951	0.000200959	0.000144296	0.000293372	0.000212761	0.000188633	0.000197735	0.000231588	1.1712	0.227993	0.0458892	No
A0A0U3G4U6	B2M23_05740	M5595_11685	rpsL	30S ribosomal protein S12	13548	70	170	159	226	231	209	133.062	44.7833	221.824	9.30905	0.000413252	0.00100479	0.000716969	0.00157862	0.00144552	0.00123201	0.000711672	0.00141872	1.9935	0.995302	0.0458182	No
A0A317RU88	B2M23_08905	M5595_08510		NTE family protein	46486	32	18	14	9	6	4	21.1166	7.86783	6.26876	1.8703	0.000188915	0.00010639	6.31293e-05	6.28654e-05	3.7546e-05	2.35791e-05	0.000119478	4.13302e-05	-2.89082	-1.53148	0.045695	Yes
A0A317RU93	B2M23_17610	M5595_03105	argH	Argininosuccinate lyase	51190	7	21	16	29	32	22	14.4499	5.6937	27.7971	3.97287	4.13252e-05	0.000124122	7.21478e-05	0.000202566	0.000200245	0.000129685	7.91982e-05	0.000177499	2.2412	1.16427	0.0456312	Yes
A0A0U2VHD9	B2M23_06420	M5595_11005	rpsH	30S ribosomal protein S8	14400	260	406	420	454	450	551	361.918	72.5995	485.129	46.7132	0.00153494	0.00239968	0.00189388	0.00317121	0.00281595	0.00324802	0.00194283	0.00307839	1.58449	0.664015	0.045624	No
A0A0U2MFP4	B2M23_17095	M5595_02580	rpsO	30S ribosomal protein S15	10362	60	81	56	112	94	103	65.5131	10.9455	102.857	7.10458	0.000354216	0.000478755	0.000252517	0.000782325	0.000588221	0.000607161	0.000361829	0.000659236	1.82195	0.865484	0.0454241	No
A0A317RQT0	B2M23_15655	M5595_01125	ccpN	CBS domain-containing protein	24510		31	18		17	4	24.4809	6.25475	10.5121	6.89176		0.000183227	8.11663e-05		0.00010638	2.35791e-05	0.000132197	6.49797e-05	-2.03443	-1.02462	0.0452941	Yes
A0A317RIN8	B2M23_14070	M5595_20200	pyk	Pyruvate kinase	62193	83	101	92	113	108	109	92.0461	7.54193	109.957	2.23741	0.000489999	0.000596966	0.00041485	0.00078931	0.000675828	0.00064253	0.000500605	0.000702556	1.40341	0.488941	0.0448356	No
A0A317RUJ1	B2M23_08375	M5595_09040	ascD	Uncharacterized 2Fe-2S/4Fe-4S cluster protein (DUF4445 family)	70179	100	150	132	210	230	144	127.616	20.6225	194.68	36.9915	0.000590361	0.000886582	0.000595219	0.00146686	0.00143926	0.000848846	0.000690721	0.00125166	1.8121	0.857664	0.0446281	No
A0A0U2MC79	B2M23_04060	M5595_13375	srlB_2	PTS system glucitol/sorbitol-specific IIA component	12831	103	115	121	52	48	74	112.885	7.38974	58.2994	11.5852	0.000608071	0.000679713	0.000545618	0.000363222	0.000300368	0.000436213	0.000611134	0.000366601	-1.66703	-0.737278	0.044153	No
A0A317RTD0	B2M23_18880	M5595_04370	mop	Selenium-dependent xanthine dehydrogenase	92536	26	38	38	18	20	12	33.9889	5.48522	16.5543	3.07532	0.000153494	0.000224601	0.000171351	0.000125731	0.000125153	7.07372e-05	0.000183149	0.000107207	-1.70836	-0.772614	0.043808	No
A0A317RKH4	B2M23_06500	M5595_10925	rplQ	50S ribosomal protein L17	12862	329	449	416	672	575	561	397.606	50.5138	602.771	49.423	0.00194229	0.00265384	0.00187584	0.00469395	0.00359816	0.00330696	0.00215732	0.00386636	1.7922	0.841733	0.0434911	No
A0A317RPL2	B2M23_15395	M5595_00860		Uncharacterized protein	55132	23	31	29	15	11	6	27.779	3.52958	10.8472	3.78357	0.000135783	0.000183227	0.000130768	0.000104776	6.88343e-05	3.53686e-05	0.000149926	6.96595e-05	-2.15227	-1.10586	0.0431157	Yes
A0A317S0U4	B2M23_01195	M5595_16265	thlA	Acetyl-CoA C-acetyltransferase	40704	96	232	288	352	364	340	205.301	80.6637	351.993	9.885	0.000566746	0.00137125	0.00129866	0.00245874	0.00227779	0.00200422	0.00107888	0.00224692	2.08263	1.05841	0.0429963	Yes
A0A317RTL6	B2M23_17635	M5595_03130	argD	Acetylornithine aminotransferase	42557	18	32	24	34	36	36	24.5508	5.60643	35.3193	0.951928	0.000106265	0.000189138	0.000108222	0.000237492	0.000225276	0.000212212	0.000134541	0.000224993	1.6723	0.74183	0.0426858	No
A0A317RU47	B2M23_17860	M5595_03355		Uncharacterized protein DUF3795	21613	22	33	48	53	53	50	34.3175	10.4164	52.0378	1.40096	0.000129879	0.000195048	0.000216443	0.000370207	0.000331656	0.000294738	0.000180457	0.000332201	1.84089	0.8804	0.0426126	No
A0A317RP23	B2M23_03125	M5595_14300		Uncharacterized protein	40953		18	20	23	29	32	19.013	1.21505	28.1651	3.65249		0.00010639	9.01847e-05	0.000160656	0.000181472	0.000188633	9.82873e-05	0.00017692	1.80003	0.848022	0.0426033	No
A0A317RNP8	B2M23_05965	M5595_11460	pgcA	Alpha-phosphoglucomutase	62498	116	140	153	152	158	144	136.243	15.6361	151.172	5.94005	0.000684818	0.000827477	0.000689913	0.00106173	0.000988711	0.000848846	0.00073407	0.000966428	1.31653	0.396746	0.0423271	No
A0A0U3E602	B2M23_06385	M5595_11040	rplP	50S ribosomal protein L16	16026	267	688	582	858	912	817	512.191	178.629	862.102	38.6693	0.00157626	0.00406646	0.00262438	0.00599317	0.00570699	0.00481602	0.0027557	0.00550539	1.99782	0.998428	0.041749	No
A0A317RT12	B2M23_14425	M5595_20550	ackA	Acetate kinase	42669	162	233	236	258	274	249	210.579	34.2014	260.361	10.5164	0.000956384	0.00137716	0.00106418	0.00180214	0.0017146	0.0014678	0.00113257	0.00166151	1.46702	0.552892	0.0401006	No
A0A317RTT1	B2M23_18185	M5595_03685	ribD	Riboflavin biosynthesis protein RibD	39921	80	104	93	49	42	40	92.1875	9.88317	43.4312	3.81271	0.000472288	0.000614697	0.000419359	0.000342267	0.000262822	0.000235791	0.000502115	0.000280293	-1.79139	-0.84108	0.0400215	No
A0A317RRJ0	B2M23_14460	M5595_20585	ftsY	Signal recognition particle receptor FtsY	34323	29	16	29	28	28	32	24.3785	6.12718	29.422	1.81494	0.000171205	9.45688e-05	0.000130768	0.000195581	0.000175215	0.000188633	0.00013218	0.000186476	1.41077	0.496483	0.0399392	No
A0A317RQC8	B2M23_03890	M5595_13545		CRISPR-associated protein Csh2	34990	76	109	67	133	126	129	83.9773	18.0013	129.113	2.89317	0.000448674	0.00064425	0.000302119	0.000929011	0.000788466	0.000760425	0.000465014	0.000825967	1.77622	0.82881	0.0398873	No
A0A317RRG7	B2M23_19310	M5595_04815		UPF0210 protein C7955_10377	47414	54	35	51	56	62	54	46.6402	8.34162	57.2233	3.32949	0.000318795	0.000206869	0.000229971	0.000391163	0.000387975	0.000318317	0.000251878	0.000365818	1.45236	0.5384	0.0391312	No
A0A317REY3	B2M23_14285	M5595_20410	gpsA_2	Glycerol-3-phosphate dehydrogenase	37862	71	45	42	30	27	17	52.7824	13.0807	24.4407	5.39062	0.000419156	0.000265975	0.000189388	0.000209551	0.000168957	0.000100211	0.000291506	0.000159573	-1.82679	-0.869309	0.0385151	No
A0A317RZ24	B2M23_00640	M5595_16830	trxB_6	Thioredoxin reductase	44688	21	16	21	18	16	17	19.3494	2.08616	16.9137	0.704833	0.000123976	9.45688e-05	9.4694e-05	0.000125731	0.000100123	0.000100211	0.000104413	0.000108688	1.04095	0.0578958	0.0384906	No
A0A317RQE2	B2M23_03140	M5595_14285	noc	ParB family chromosome partitioning protein	31228	35	41	44	25	31	31	39.697	3.57596	29.0558	2.70563	0.000206626	0.000242333	0.000198406	0.000174626	0.000193988	0.000182738	0.000215788	0.000183784	-1.17414	-0.231607	0.0384861	No
A0A0U2X014	B2M23_03100	M5595_14325	ssb_1	Single-stranded DNA-binding protein	16989	29	28	29	57	40	43	28.7114	0.397781	46.6836	7.65372	0.000171205	0.000165495	0.000130768	0.000398148	0.000250307	0.000253475	0.000155823	0.000300643	1.92939	0.948147	0.0381825	No
A0A317RH82	B2M23_07310	M5595_10110	galE_2	UDP-glucose 4-epimerase	35782	61	39	52	25	27	19	50.5982	8.69233	23.4635	3.30969	0.00036012	0.000230511	0.00023448	0.000174626	0.000168957	0.000112001	0.000275037	0.000151861	-1.81111	-0.856873	0.0375037	No
A0A317RDT2	B2M23_13975	M5595_20110		Chitobiase/beta-hexosaminidase-like protein	23245		17	16	46	54	44	16.2048	0.3815	48.046	4.52667		0.000100479	7.21478e-05	0.000321312	0.000337914	0.00025937	8.63136e-05	0.000306199	3.54751	1.82681	0.037464	Yes
A0A317RIY8	B2M23_13660	M5595_19790	purB	Adenylosuccinate lyase	53854	39	21	41	45	49	45	33.4526	8.71438	46.2235	1.98403	0.000230241	0.000124122	0.000184879	0.000314327	0.000306626	0.000265264	0.000179747	0.000295406	1.64345	0.71673	0.0371928	No
A0A0U3FTR4	B2M23_06115	M5595_11310	btsS_1	Histidine kinase-, DNA gyrase B-, and HSP90-like ATPase	47052	25	23	24	17	15	16	24.1542	0.867383	15.8319	1.05026	0.00014759	0.000135943	0.000108222	0.000118746	9.3865e-05	9.43163e-05	0.000130585	0.000102309	-1.27638	-0.352054	0.0368881	No
A0A317RV73	B2M23_17780	M5595_03275	dprA_1	DNA processing protein	32569	47	64	72	73	87	68	60.8168	10.6672	76.3561	7.93323	0.000277469	0.000378275	0.000324665	0.000509908	0.000544417	0.000400844	0.000326803	0.000485056	1.48425	0.56973	0.0365076	No
A0A317RIB3	B2M23_07665	M5595_09755	def1	Peptide deformylase	17118	65	66	40	72	77	69	56.863	12.168	72.6226	3.17042	0.000383734	0.000390096	0.000180369	0.000502923	0.00048184	0.000406739	0.000318067	0.000463834	1.45829	0.54428	0.0355183	No
A0A0U3E0D1	B2M23_06380	M5595_11045	rpsC	30S ribosomal protein S3	26873	123	308	342	427	456	440	257.782	96.0988	441.129	11.6142	0.000726144	0.00182045	0.00154216	0.00298261	0.0028535	0.0025937	0.00136292	0.00280994	2.06171	1.04384	0.0350572	Yes
A0A317RM29	B2M23_06135	M5595_11290	pduC	Propanediol dehydratase large subunit	60293	817	1307	1429	455	443	391	1184.05	264.592	429.845	27.7418	0.00482325	0.00772509	0.0064437	0.0031782	0.00277215	0.00230485	0.00633068	0.00275173	-2.30062	-1.20202	0.0346802	Yes
A0A0U3E083	B2M23_06130	M5595_11295	pduB	Microcompartment protein PduB	27035	3752	3154	2982	1390	1424	1558	3296.09	329.889	1457.3	72.6106	0.0221503	0.0186419	0.0134465	0.00970921	0.00891092	0.00918405	0.0180796	0.00926806	-1.95074	-0.964022	0.0335504	No
A0A317RHD2	B2M23_07400	M5595_10020	rbr	Rubrerythrin	20496	46	117	125	139	152	171	96.1162	35.3699	154.021	12.9564	0.000271566	0.000691534	0.000563655	0.000970921	0.000951165	0.00100801	0.000508918	0.000976697	1.91916	0.940477	0.0334491	No
A0A317RLU4	B2M23_20190	M5595_05710	dmdA	3-isopropylmalate dehydratase large subunit	44779	39	35	39	22	27	24	37.4214	1.82599	24.5295	2.11131	0.000230241	0.000206869	0.00017586	0.000153671	0.000168957	0.000141474	0.000204323	0.000154701	-1.32076	-0.401374	0.0334001	No
A0A317RUB2	B2M23_08780	M5595_08635	lon1_2	Lon protease	89653	53	50	40	42	40	21	47.5521	5.35352	34.4409	9.50265	0.000312891	0.000295527	0.000180369	0.000293372	0.000250307	0.00012379	0.000262929	0.00022249	-1.18176	-0.240938	0.0331305	No
A0A317RR28	B2M23_15170	M5595_00635	dhaT	Alcohol dehydrogenase class IV	44085	183	134	180	93	102	86	165.272	22.4348	93.8716	6.51553	0.00108036	0.000792014	0.000811663	0.000649609	0.000638282	0.00050695	0.000894679	0.00059828	-1.49542	-0.580548	0.0329302	No
A0A317RNT7	B2M23_03045	M5595_14380		Uncharacterized protein	51011	12	12	9	15	15	9	11.0096	1.48457	12.7147	2.79472	7.08433e-05	7.09266e-05	4.05831e-05	0.000104776	9.3865e-05	5.30529e-05	6.07843e-05	8.38979e-05	1.38025	0.464934	0.0324728	No
A0A317RUC1	B2M23_08730	M5595_08685		Cupin_2 domain-containing protein	13295	22	27	33	14	14	19	27.5407	4.66172	16.0226	2.29265	0.000129879	0.000159585	0.000148805	9.77906e-05	8.76073e-05	0.000112001	0.00014609	9.91328e-05	-1.47368	-0.559419	0.0324535	No
A0A317RTD4	B2M23_10370	M5595_07050	ptsG	PTS system IIA component (Glc family) /PTS system IIB component (Glc family) /PTS system IIC component (Glc family)	78974	646	501	468	185	242	183	538.424	77.3706	203.227	27.5932	0.00381373	0.00296119	0.00211032	0.00129223	0.00151436	0.00107874	0.00296175	0.00129511	-2.28687	-1.19337	0.0320954	Yes
A0A317RLS6	B2M23_06145	M5595_11280	pduE	Propanediol dehydratase small subunit	18784	1228	827	899	100	92	270	984.578	174.354	153.883	82.2245	0.00724963	0.00488802	0.0040538	0.000698505	0.000575705	0.00159159	0.00539715	0.000955266	-5.6499	-2.49822	0.0320468	Yes
A0A317RZR2	B2M23_00570	M5595_16900	aroD	3-dehydroquinate dehydratase	27146	13	9	24	19	18	22	15.4934	6.67909	19.5728	1.78676	7.67469e-05	5.31949e-05	0.000108222	0.000132716	0.000112638	0.000129685	7.93878e-05	0.000125013	1.57471	0.655087	0.0319515	No
A0A317S1Z5	B2M23_01315	M5595_16145	yhgF	S1 motif domain-containing protein	79616		19	20		13	11	19.4929	0.511	11.6962	0.8603		0.0001123	9.01847e-05		8.13497e-05	6.48424e-05	0.000101243	7.3096e-05	-1.38506	-0.469951	0.0316089	No
A0A317RW27	B2M23_09055	M5595_08365	fda	Fructose-bisphosphate aldolase class I	32508	282	346	294	134	128	138	307.214	27.7977	133.186	3.89984	0.00166482	0.00204505	0.00132572	0.000935996	0.000800981	0.000813478	0.00167853	0.000850152	-1.97439	-0.981404	0.0311522	No
A0A317RJR8	B2M23_19805	M5595_05325	rebM_2	UPF0291 protein C7955_107199	34147	21	36	36	40	43	50	31.122	6.81876	44.2366	4.258	0.000123976	0.00021278	0.000162333	0.000279402	0.00026908	0.000294738	0.000166363	0.000281073	1.68952	0.756614	0.0309566	No
A0A0U2VPX0	B2M23_12230	M5595_18375	pduU_2	Ethanolamine utilization protein EutS	12512	15	16	27	9	4	10	19.3022	5.7978	7.92355	2.53394	8.85541e-05	9.45688e-05	0.000121749	6.28654e-05	2.50307e-05	5.89477e-05	0.000101624	4.89479e-05	-2.07617	-1.05392	0.0304628	Yes
A0A317RXX3	B2M23_01605	M5595_15855		Poly(Hydroxyalkanoate) granule associated protein phasin	12843	129	261	240	22	21	47	210.106	57.7249	30.0423	11.7661	0.000761565	0.00154265	0.00108222	0.000153671	0.000131411	0.000277054	0.00112881	0.000187379	-6.02423	-2.59078	0.0300213	Yes
A0A317RKP8	B2M23_04845	M5595_12580	fhs	Formate--tetrahydrofolate ligase	60026	1425	1538	1415	1960	1770	1770	1459.39	55.5985	1833.38	89.4396	0.00841264	0.00909043	0.00638057	0.0136907	0.0110761	0.0104337	0.00796121	0.0117335	1.47383	0.559573	0.0295838	No
A0A0U3FSK0	B2M23_06485	M5595_10940	rpsK	30S ribosomal protein S11	14041	47	164	236	292	333	302	149.089	78.0117	308.996	17.4196	0.000277469	0.00096933	0.00106418	0.00203963	0.0020838	0.00178022	0.000770327	0.00196789	2.55461	1.3531	0.0295537	Yes
A0A317RW02	B2M23_09120	M5595_08295	korB_1	2-oxoglutarate ferredoxin oxidoreductase subunit beta	26881	5068	3010	3024	144	160	194	3700.64	966.875	166.017	20.8146	0.0299195	0.0177908	0.0136359	0.00100585	0.00100123	0.00114358	0.0204487	0.00105022	-19.4709	-4.28325	0.0293224	Yes
A0A317RM26	B2M23_02310	M5595_15130	eno	Enolase	46861	223	180	224	207	221	228	209.137	20.3789	218.638	8.86466	0.0013165	0.0010639	0.00101007	0.0014459	0.00138294	0.00134401	0.00113016	0.00139095	1.23076	0.299549	0.0291105	No
A0A317RNK2	B2M23_03885	M5595_13550		CRISPR-associated protein Csh1	67872	16	16	16	23	31	19	15.9661	0.285699	24.283	5.21971	9.44577e-05	9.45688e-05	7.21478e-05	0.000160656	0.000193988	0.000112001	8.70581e-05	0.000155548	1.78672	0.83731	0.0289354	No
A0A317RIT7	B2M23_06705	M5595_10715		Rhodanese-related sulfurtransferase	12651	77	104	161	48	55	70	114.124	34.8518	57.2639	9.16422	0.000454578	0.000614697	0.000725987	0.000335282	0.000344172	0.000412634	0.000598421	0.000364029	-1.64388	-0.717106	0.0288311	No
A0A317RM00	B2M23_19895	M5595_05410	hflX	GTPase HflX	67221		13	14	7	7	4	13.2657	0.5638	5.8611	1.32615		7.68371e-05	6.31293e-05	4.88953e-05	4.38037e-05	2.35791e-05	6.99832e-05	3.87593e-05	-1.80558	-0.852465	0.0285023	No
A0A317RLJ1	B2M23_13690	M5595_19820	dppD	Peptide/nickel transport system ATP-binding protein/oligopeptide transport system ATP-binding protein	36580	20	45	68	97	86	101	44.414	19.7643	94.9701	6.45235	0.000118072	0.000265975	0.000306628	0.000677549	0.000538159	0.000595371	0.000230225	0.000603693	2.62219	1.39077	0.028461	Yes
A0A317RU32	B2M23_09160	M5595_08260		Uncharacterized protein	22093		13	13	31	21	21	12.9053	0.30565	24.2162	4.78898		7.68371e-05	5.86201e-05	0.000216536	0.000131411	0.00012379	6.77286e-05	0.000157246	2.3217	1.21518	0.0280942	Yes
A0A317RVS7	B2M23_08505	M5595_08910	proS_2	Proline--tRNA ligase	55261	66	75	87	93	101	84	76.2405	8.68693	92.6825	6.76338	0.000389638	0.000443291	0.000392304	0.000649609	0.000632024	0.00049516	0.000408411	0.000592265	1.45017	0.53622	0.0279794	No
A0A317RTF5	B2M23_18730	M5595_04220	atpA	V-type ATP synthase alpha chain	67182	28	42	32	53	53	48	34.1006	5.78425	51.3794	2.6467	0.000165301	0.000248243	0.000144296	0.000370207	0.000331656	0.000282949	0.000185947	0.000328271	1.7654	0.819999	0.0279198	No
A0A317RXW0	B2M23_09780	M5595_07640		Putative iron-only hydrogenase system regulator	9128	8	15	19	53	38	45	13.9583	4.86994	45.5455	6.24166	4.72288e-05	8.86582e-05	8.56755e-05	0.000370207	0.000237791	0.000265264	7.38542e-05	0.000291088	3.94138	1.9787	0.0279138	Yes
A0A317RLT1	B2M23_05745	M5595_11680	rpsG	30S ribosomal protein S7	17423	241	409	414	565	582	542	354.917	80.3076	563.089	16.5812	0.00142277	0.00241741	0.00186682	0.00394655	0.00364196	0.00319496	0.00190234	0.00359449	1.88951	0.918016	0.0278375	No
A0A317RL74	B2M23_05465	M5595_11965	gutB_1	L-iditol 2-dehydrogenase	38082	34	26	55	11	16	19	38.2828	12.2458	15.6942	3.26451	0.000200723	0.000153674	0.000248008	7.68355e-05	0.000100123	0.000112001	0.000200802	9.63196e-05	-2.08474	-1.05987	0.0277656	Yes
A0A317RKY2	B2M23_17070	M5595_02555	nrdJ	Vitamin B12-dependent ribonucleotide reductase	109120	48	64	52	60	72	51	54.658	6.49002	61.0998	8.4316	0.000283373	0.000378275	0.00023448	0.000419103	0.000450552	0.000300633	0.00029871	0.000390096	1.30594	0.385086	0.0272217	No
A0A0U3GD27	B2M23_01170	M5595_16290	carE_3	Electron transfer flavoprotein alpha subunit	36367	2695	1528	1518	2874	2825	2953	1913.48	552.482	2884.19	52.7956	0.0159102	0.00903132	0.00684502	0.020075	0.0176779	0.0174072	0.0105955	0.0183867	1.73533	0.79521	0.0272058	No
A0A317RUP5	B2M23_10260	M5595_07155		Uncharacterized protein	22781	16	34	59	3	10	14	36.2197	17.6247	9.28492	4.71186	9.44577e-05	0.000200959	0.000266045	2.09551e-05	6.25767e-05	8.25267e-05	0.000187154	5.53528e-05	-3.38111	-1.7575	0.0269888	Yes
A0A317RDF1	B2M23_12640	M5595_18780		Uncharacterized protein	9907	102	164	185	36	19	42	150.365	35.327	32.0926	9.8249	0.000602168	0.00096933	0.000834209	0.000251462	0.000118896	0.00024758	0.000801902	0.000205979	-3.89312	-1.96093	0.026979	Yes
A0A317RFI3	B2M23_12845	M5595_18995		Uncharacterized protein	12538	62	48	65	12	26	19	58.1801	7.47772	19.0778	5.65541	0.000366024	0.000283706	0.0002931	8.38205e-05	0.000162699	0.000112001	0.000314277	0.000119507	-2.62978	-1.39494	0.0268305	Yes
A0A317RUK2	B2M23_08405	M5595_09010	chlL	CO dehydrogenase maturation factor	28243	147	196	177	227	254	190	173.217	20.2616	223.724	26.5364	0.00086783	0.00115847	0.000798135	0.00158561	0.00158945	0.00112001	0.000941478	0.00143169	1.52068	0.604716	0.0267004	No
A0A317RVJ5	B2M23_09885	M5595_07535	thiC	Phosphomethylpyrimidine synthase	49068	64	37	57	16	15	18	52.723	11.5997	16.342	1.45403	0.000377831	0.00021869	0.000257027	0.000111761	9.3865e-05	0.000106106	0.000284516	0.000103911	-2.73809	-1.45317	0.0265806	Yes
A0A317S049	B2M23_11425	M5595_17550		GGGtGRT protein	34938	147	245	243	240	284	291	211.764	45.8632	271.938	22.552	0.00086783	0.00144808	0.00109574	0.00167641	0.00177718	0.00171538	0.00113722	0.00172299	1.51509	0.599402	0.0261345	No
A0A317RIK2	B2M23_07270	M5595_10150		N-acetylmuramoyl-L-alanine amidase (Fragment)	42995	9		6	11	18	8	7.83122	1.5293	12.1146	4.425	5.31325e-05		2.70554e-05	7.68355e-05	0.000112638	4.71581e-05	4.00939e-05	7.88772e-05	1.96731	0.976224	0.0261028	No
A0A0U2WQM6	B2M23_05765	M5595_11660	yvoA_2	GntR family transcriptional regulator	26426	44	44	63	68	87	68	50.2	8.80983	74.3998	8.74484	0.000259759	0.000260064	0.000284082	0.000474983	0.000544417	0.000400844	0.000267968	0.000473415	1.76668	0.821042	0.025856	No
A0A317RWJ0	B2M23_08270	M5595_09145	cysK1_1	Cysteine synthase	32728	85	47	72	106	120	98	67.9826	15.5631	107.898	8.98586	0.000501807	0.000277796	0.000324665	0.000740415	0.00075092	0.000577687	0.000368089	0.000689674	1.87366	0.905859	0.0257119	No
A0A317RPX0	B2M23_06410	M5595_11015	rplE	50S ribosomal protein L5	20269	177	290	372	403	408	459	279.778	79.7964	423.06	25.4707	0.00104494	0.00171406	0.00167744	0.00281497	0.00255313	0.0027057	0.00147881	0.00269127	1.81988	0.863847	0.0253786	No
A0A317RZK6	B2M23_01280	M5595_16180	cdr_2	NADPH-dependent 2,4-dienoyl-CoA reductase/sulfur reductase-like enzyme	89706	44	58	58	24	20	18	53.5673	6.51506	20.589	2.87723	0.000259759	0.000342812	0.000261536	0.000167641	0.000125153	0.000106106	0.000288035	0.000132967	-2.16622	-1.11518	0.0252585	Yes
A0A317RPV7	B2M23_03035	M5595_14390	metG_2	Methionine--tRNA ligase	73814	17	19	18	25	28	19	17.9773	0.910095	24.0856	3.45276	0.000100361	0.0001123	8.11663e-05	0.000174626	0.000175215	0.000112001	9.79427e-05	0.000153947	1.57181	0.652425	0.0249586	No
A0A317RVD8	B2M23_08410	M5595_09005		CO-methylating acetyl-CoA synthase	79157	1591	2612	2770	3934	4153	3588	2324.43	522.29	3891.29	232.497	0.00939264	0.0154384	0.0124906	0.0274792	0.0259881	0.0211504	0.0124405	0.0248726	1.99932	0.999507	0.0248402	No
A0A317RV68	B2M23_10105	M5595_07320	nuoI	Uncharacterized protein (DUF362 family)	41904		8	11		6	7	9.52107	1.17112	6.50171	0.58422		4.72844e-05	4.96016e-05		3.7546e-05	4.12634e-05	4.8443e-05	3.94047e-05	-1.22937	-0.297921	0.0246062	No
A0A0U3FTW8	B2M23_06445	M5595_10980	rplO	50S ribosomal protein L15	15969	36	119	126	265	285	221	93.5998	41.0875	256.911	27.0197	0.00021253	0.000703355	0.000568164	0.00185104	0.00178343	0.00130274	0.000494683	0.00164574	3.32685	1.73416	0.0242806	Yes
A0A317RJ23	B2M23_10630	M5595_06780	araB_2	Ribulokinase	61033	57	65	76	119	116	95	66.1185	7.82319	110.13	10.4975	0.000336506	0.000384186	0.000342702	0.00083122	0.000725889	0.000560003	0.000354464	0.000705704	1.9909	0.993423	0.0242056	No
A0A317RD84	B2M23_13080	M5595_19220	bioB_2	Biotin synthase	37712	82	81	67	77	90	72	76.7094	7.03152	79.9312	7.56895	0.000484096	0.000478755	0.000302119	0.000537848	0.00056319	0.000424423	0.000421656	0.000508487	1.20593	0.270144	0.0241894	No
A0A317RLN1	B2M23_06355	M5595_11070	rplD	50S ribosomal protein L4	22681	173	404	471	545	579	682	349.369	127.848	601.657	58.3723	0.00102132	0.00238786	0.00212385	0.00380685	0.00362319	0.00402023	0.00184435	0.00381676	2.06944	1.04924	0.0240671	Yes
A0A317RP33	B2M23_03185	M5595_14240	dnaA	Chromosomal replication initiator protein DnaA	51033	10		7	13	12	10	8.63009	1.76121	11.5485	1.31983	5.90361e-05		3.15647e-05	9.08056e-05	7.5092e-05	5.89477e-05	4.53004e-05	7.49484e-05	1.65448	0.726375	0.0235615	No
A0A317RH52	B2M23_07465	M5595_09955	glmU	Bifunctional protein GlmU	49479	19	29	26	7	17	15	24.5176	4.26047	13.2695	4.24554	0.000112169	0.000171406	0.00011724	4.88953e-05	0.00010638	8.84215e-05	0.000133605	8.12324e-05	-1.64472	-0.717846	0.0235541	No
A0A317RJH9	B2M23_07250	M5595_10170	kfoC	GT2 family glycosyltransferase	81726		33	31	9	14	8	31.5472	0.99125	10.3494	2.46838		0.000195048	0.000139786	6.28654e-05	8.76073e-05	4.71581e-05	0.000167417	6.5877e-05	-2.54136	-1.3456	0.0235239	Yes
A0A317RT02	B2M23_14475	M5595_20600	rpsP	30S ribosomal protein S16	9083	81	122	147	143	151	189	116.644	27.2787	161.093	20.0278	0.000478192	0.000721087	0.000662858	0.000998861	0.000944908	0.00111411	0.000620712	0.00101929	1.64213	0.715572	0.0235236	No
A0A0U3FHD9	B2M23_15185	M5595_00650	acpP_1	Acyl carrier protein	8163	290	366	359	52		77	338.464	34.1094	64.465	12.1296	0.00171205	0.00216326	0.00161882	0.000363222		0.000453897	0.00183137	0.00040856	-4.48251	-2.16431	0.023246	Yes
A0A0U2MG66	B2M23_15580	M5595_01050	tcrA	Stage 0 sporulation protein A homolog	25529	197	149	215	130	122	120	187.292	28.0824	123.978	4.47424	0.00116301	0.000880672	0.000969486	0.000908056	0.000763435	0.000707372	0.00100439	0.000792954	-1.26664	-0.341009	0.0231462	No
A0A0U3FEU0	B2M23_00395	M5595_17075	lemA	LemA family protein	20817	207	225	254	142	156	166	228.872	19.4772	154.963	9.81717	0.00122205	0.00132987	0.00114535	0.000991876	0.000976196	0.000978531	0.00123242	0.000982201	-1.25476	-0.327406	0.0224345	No
A0A317RDU0	B2M23_14290	M5595_20415	xylB_10	Xylulose kinase	55066	269	384	345	124	114	85	332.387	47.7432	107.432	16.7111	0.00158807	0.00226965	0.00155569	0.000866146	0.000713374	0.000501055	0.00180447	0.000693525	-2.60188	-1.37956	0.0222453	Yes
A0A317RR16	B2M23_03895	M5595_13540		CRISPR-associated protein Cas5h	28560	19	27	21	35	36	30	22.2608	3.52541	33.5521	2.57526	0.000112169	0.000159585	9.4694e-05	0.000244477	0.000225276	0.000176843	0.000122149	0.000215532	1.7645	0.819258	0.0215373	No
A0A317RZ88	B2M23_11560	M5595_17685	hemL2	Glutamate-1-semialdehyde 2,1-aminomutase	46243	30	41	30	67	67	48	33.7046	5.41823	60.8903	8.76224	0.000177108	0.000242333	0.000135277	0.000467998	0.000419264	0.000282949	0.000184906	0.00039007	2.10956	1.07694	0.0212372	Yes
A0A317RPE1	B2M23_03960	M5595_13475		Lactoylglutathione lyase	15558	262	222	245	141	133	144	243.08	16.3094	139.609	4.72727	0.00154674	0.00131214	0.00110476	0.000984891	0.00083227	0.000848846	0.00132122	0.000888669	-1.48674	-0.572149	0.0209466	No
A0A317RL63	B2M23_19780	M5595_05300	rnfG	Ion-translocating oxidoreductase complex subunit G	21909	48	54	52	65	74	53	51.2733	2.69828	63.9318	8.81076	0.000283373	0.00031917	0.00023448	0.000454028	0.000463067	0.000312423	0.000279008	0.000409839	1.46892	0.554753	0.0207971	No
A0A317RJD5	B2M23_07450	M5595_09970	murC_2	UDP-N-acetylmuramate--L-alanine ligase	53091	34	40	39	47	49	42	37.7362	2.4893	45.9925	2.69903	0.000200723	0.000236422	0.00017586	0.000328297	0.000306626	0.00024758	0.000204335	0.000294168	1.43963	0.525703	0.0207138	No
A0A317RIL1	B2M23_16820	M5595_02295	albA	Nitroreductase	19412	134	100	130	37	33	57	121.48	14.9878	42.2428	10.4881	0.000791083	0.000591055	0.000586201	0.000258447	0.000206503	0.000336002	0.000656113	0.000266984	-2.4575	-1.29719	0.0206185	Yes
A0A0U2WTL1	B2M23_19305	M5595_04810		UPF0237 protein ACH52_1506	10055	19	35	27	9	16	5	26.811	6.41982	10.1909	4.29418	0.000112169	0.000206869	0.000121749	6.28654e-05	0.000100123	2.94738e-05	0.000146929	6.4154e-05	-2.29026	-1.19551	0.0203939	Yes
A0A317S1F4	B2M23_00270	M5595_17200		2-oxoglutarate reductase	42369	57	73	88	128	120	120	72.5007	12.4969	122.719	3.78186	0.000336506	0.00043147	0.000396813	0.000894086	0.00075092	0.000707372	0.000388263	0.000784126	2.01957	1.01405	0.0196586	Yes
A0A0U2MGY7	B2M23_09570	M5595_07850	pduL_1	Phosphate propanoyltransferase	23793	257	278	289	175	189	181	274.645	13.3128	181.799	5.904	0.00151723	0.00164313	0.00130317	0.00122238	0.0011827	0.00106695	0.00148784	0.00115734	-1.28557	-0.362404	0.019437	No
A0A317RML1	B2M23_03330	M5595_14095	trxB_4	Thioredoxin reductase (NADPH)	44556	449	768	781	1320	1346	1214	666.256	153.455	1293.21	56.9818	0.00265072	0.0045393	0.00352171	0.00922026	0.00842282	0.00715625	0.00357058	0.00826644	2.31515	1.21111	0.0188907	Yes
A0A317RLY2	B2M23_07320	M5595_10100		Uncharacterized protein	21761	11	39	56	48	59	73	35.3743	18.2552	60.0503	10.3652	6.49397e-05	0.000230511	0.000252517	0.000335282	0.000369202	0.000430318	0.000182656	0.000378267	2.07093	1.05028	0.0187944	Yes
A0A317RU34	B2M23_19670	M5595_05190		Putative OsmC-like protein	16342	356	303	261	130	100	99	306.674	38.8958	109.298	14.3341	0.00210168	0.0017909	0.00117691	0.000908056	0.000625767	0.000583582	0.00168983	0.000705801	-2.3942	-1.25954	0.0186431	Yes
A0A317RXE3	B2M23_00615	M5595_16855		Putative patatin/cPLA2 family phospholipase	32273	11	14	12	9	13	9	12.4767	1.23109	10.3337	1.90589	6.49397e-05	8.27477e-05	5.41108e-05	6.28654e-05	8.13497e-05	5.30529e-05	6.72661e-05	6.5756e-05	-1.02296	-0.0327567	0.0184833	No
A0A317RHW9	B2M23_13675	M5595_19805	hbpA	Peptide/nickel transport system substrate-binding protein	58097	792	497	514	832	836	760	600.7	135.348	809.2	35.0386	0.00467566	0.00293754	0.00231775	0.00581156	0.00523141	0.00448002	0.00331032	0.00517433	1.56309	0.644403	0.0182322	No
A0A317RW70	B2M23_08490	M5595_08925	rplA	50S ribosomal protein L1	25090	50	122	156	238	245	250	108.957	44.088	244.085	4.97659	0.00029518	0.000721087	0.000703441	0.00166244	0.00153313	0.00147369	0.000573236	0.00155642	2.71515	1.44103	0.0181163	Yes
A0A317RVC4	B2M23_17825	M5595_03320	thrZ	Threonine--tRNA ligase	73282	34	29	43	38	41	40	35.212	5.84833	39.8127	1.2948	0.000200723	0.000171406	0.000193897	0.000265432	0.000256564	0.000235791	0.000188675	0.000252596	1.33878	0.420924	0.018078	No
A0A317RM46	B2M23_06035	M5595_11390	dxs_3	Transketolase subunit B	33162	173	151	199	208	204	189	174.288	19.9112	200.507	8.02747	0.00102132	0.000892493	0.000897338	0.00145289	0.00127656	0.00111411	0.000937052	0.00128119	1.36725	0.451282	0.0170063	No
A0A317RV40	B2M23_10360	M5595_07055	asd	Aspartate-semialdehyde dehydrogenase	36762	34	41	46	21	29	30	40.3046	5.1104	26.9966	4.15587	0.000200723	0.000242333	0.000207425	0.000146686	0.000181472	0.000176843	0.000216827	0.000168334	-1.28808	-0.365218	0.0169727	No
A0A317RMZ0	B2M23_04005	M5595_13430		F420-0:gamma-glutamyl ligase	43413	50	55	52	69	67	66	52.2989	2.08763	67.4877	1.08439	0.00029518	0.00032508	0.00023448	0.000481968	0.000419264	0.000389055	0.000284914	0.000430095	1.50956	0.594132	0.0166096	No
A0A317RVX0	B2M23_09280	M5595_08135	bcp	Peroxiredoxin Q/BCP	17417	5	1	3	17	12	10	2.77363	1.70096	13.1786	2.76872	2.9518e-05	5.91055e-06	1.35277e-05	0.000118746	7.5092e-05	5.89477e-05	1.63188e-05	8.42618e-05	5.16349	2.36835	0.0165085	Yes
A0A0U2WUP4	B2M23_17810	M5595_03305	rplT	50S ribosomal protein L20	13522	47	112	81	159	180	152	80.1829	26.6121	163.696	11.5907	0.000277469	0.000661982	0.000365248	0.00111062	0.00112638	0.000896005	0.0004349	0.00104434	2.40132	1.26383	0.0164855	Yes
A0A317RLG2	B2M23_06365	M5595_11060	rplB	50S ribosomal protein L2	30324	34	44	60	90	88	85	46.1603	10.7161	87.4982	2.17593	0.000200723	0.000260064	0.000270554	0.000628654	0.000550675	0.000501055	0.00024378	0.000560128	2.29767	1.20017	0.0162303	Yes
A0A317RQG1	B2M23_15490	M5595_00960		Malate dehydrogenase (Oxaloacetate-decarboxylating)	41198	63	39	64	75	82	82	54.9281	11.4978	79.5583	3.45952	0.000371927	0.000230511	0.000288591	0.000523878	0.000513129	0.000483371	0.00029701	0.000506793	1.70632	0.770884	0.0160019	No
A0A317RYH0	B2M23_11485	M5595_17610	cbiC	Precorrin-8X methylmutase /cobalt-precorrin 8 methylmutase	23191	63	59	60	67	70	72	60.838	1.51022	69.8746	1.86383	0.000371927	0.000348722	0.000270554	0.000467998	0.000438037	0.000424423	0.000330401	0.000443486	1.34226	0.424669	0.0156417	No
A0A317RHA0	B2M23_13120	M5595_19260		Uncharacterized protein	13483		24	22		10	2	22.6518	1.01415	6.32578	3.84972		0.000141853	9.92032e-05		6.25767e-05	1.17895e-05	0.000120528	3.71831e-05	-3.24148	-1.69665	0.0155263	Yes
A0A317RXL9	B2M23_10230	M5595_07185	mutS2_2	Endonuclease MutS2	88665	28	40	41	10	11	13	36.137	6.07135	11.3155	1.28042	0.000165301	0.000236422	0.000184879	6.98505e-05	6.88343e-05	7.6632e-05	0.000195534	7.17722e-05	-2.72437	-1.44592	0.0153803	Yes
A0A0U2VS47	B2M23_03105	M5595_14320	rpsF	30S ribosomal protein S6	11076	225	227	221	32	35	66	224.248	2.33308	44.1846	15.6009	0.00132831	0.00134169	0.000996541	0.000223521	0.000219018	0.000389055	0.00122218	0.000277198	-4.40906	-2.14047	0.0152335	Yes
A0A317RWA3	B2M23_08280	M5595_09135	nrdD	Ribonucleoside-triphosphate reductase class III catalytic subunit	86501	19	29	25	32	38	31	24.5426	3.91354	33.5133	2.95875	0.000112169	0.000171406	0.000112731	0.000223521	0.000237791	0.000182738	0.000132102	0.000214684	1.62514	0.700561	0.0145884	No
A0A0U2MG58	B2M23_15660	M5595_01130		Putative pyruvate, phosphate dikinase regulatory protein	30976	20	16	24	13	7	11	20.1446	3.01871	10.1392	2.34384	0.000118072	9.45688e-05	0.000108222	9.08056e-05	4.38037e-05	6.48424e-05	0.000106954	6.64839e-05	-1.60872	-0.685916	0.0140758	No
A0A317S0C5	B2M23_00300	M5595_17170	cfiB	Pyruvate carboxylase	128177	37	35	37	10	18	13	36.2097	1.23624	13.7453	3.32542	0.000218433	0.000206869	0.000166842	6.98505e-05	0.000112638	7.6632e-05	0.000197381	8.63735e-05	-2.28521	-1.19233	0.0137847	Yes
A0A317S103	B2M23_11555	M5595_17680	hemB	Delta-aminolevulinic acid dehydratase	35996	69	55	77	88	112	118	67.0671	9.3193	105.947	13.0924	0.000407349	0.00032508	0.000347211	0.000614684	0.000700859	0.000695582	0.00035988	0.000670375	1.86277	0.897452	0.0135513	No
A0A317RXA2	B2M23_08740	M5595_08675	braC	Amino acid/amide ABC transporter substrate-binding protein (HAAT family)	40652	94	115	141	181	171	210	116.778	19.0396	187.152	16.4888	0.000554939	0.000679713	0.000635802	0.00126429	0.00107006	0.0012379	0.000623485	0.00119075	1.90983	0.933446	0.0131136	No
A0A317RN85	B2M23_16860	M5595_02335	acsE_1	5-methyltetrahydrofolate--homocysteine methyltransferase	29967	6763	6462	6990	7238	7760	8178	6738.3	216.48	7725.37	384.326	0.0399261	0.038194	0.0315196	0.0505578	0.0485595	0.0482074	0.0365465	0.0491082	1.34372	0.426229	0.0129818	No
A0A317RXG4	B2M23_08385	M5595_09030	acsD	CO-methylating acetyl-CoA synthase corrinoid iron-sulfur protein small subunit /acetyl-CoA decarbonylase/synthase delta subunit	32636	2662	2129	2249	3197	3128	3552	2346.97	228.219	3292.15	186.044	0.0157154	0.0125836	0.0101413	0.0223312	0.019574	0.0209382	0.0128134	0.0209478	1.63483	0.709144	0.012959	No
A0A317RTF0	B2M23_16025	M5595_01490	ydhV_1	Aldehyde:ferredoxin oxidoreductase	63867	28	23	28	5	9	7	26.1576	2.44134	7.03329	1.59119	0.000165301	0.000135943	0.000126259	3.49252e-05	5.6319e-05	4.12634e-05	0.000142501	4.41692e-05	-3.22625	-1.68986	0.0128834	Yes
A0A0U3FUJ5	B2M23_20185	M5595_05705	DmdB	3-isopropylmalate dehydratase small subunit	17719	54	40	40	67	80	73	44.6683	6.63147	73.3849	5.2346	0.000318795	0.000236422	0.000180369	0.000467998	0.000500613	0.000430318	0.000245195	0.00046631	1.90179	0.927357	0.0128787	No
A0A317RJS7	B2M23_16610	M5595_02085	xylB_4	Xylulose kinase	56119	27	26	31	13	10	15	28.1926	2.25056	12.5092	2.07673	0.000159397	0.000153674	0.000139786	9.08056e-05	6.25767e-05	8.84215e-05	0.000150953	8.06012e-05	-1.87283	-0.905222	0.0128554	No
A0A317RDT4	B2M23_05110	M5595_12315		GMP synthase (glutamine-hydrolyzing)	48349	104	92	80	126	131	134	92.2738	9.73158	130.204	3.38064	0.000613975	0.000543771	0.000360739	0.000880116	0.000819754	0.000789899	0.000506162	0.000829923	1.63964	0.713379	0.0127787	No
A0A317RZJ5	B2M23_00265	M5595_17205		Uncharacterized protein (DUF1015 family)	46817	21	10	26	32	31	33	18.675	6.68888	32.0888	0.796571	0.000123976	5.91055e-05	0.00011724	0.000223521	0.000193988	0.000194527	0.000100107	0.000204012	2.03794	1.02711	0.0125346	Yes
A0A317RVW6	B2M23_08295	M5595_09120	dppA	Peptide/nickel transport system substrate-binding protein	58149	61	44	23	80	83	76	42.6137	15.7248	79.7825	3.02859	0.00036012	0.000260064	0.000103712	0.000558804	0.000519386	0.000448002	0.000241299	0.000508731	2.1083	1.07608	0.0120188	Yes
A0A317RT58	B2M23_18180	M5595_03680	ribE	Riboflavin synthase alpha chain	22512	123	107	120	41	47	49	116.406	7.12755	45.3225	3.49261	0.000726144	0.000632429	0.000541108	0.000286387	0.00029411	0.000288844	0.000633227	0.00028978	-2.1852	-1.12776	0.0119992	Yes
A0A317RWH1	B2M23_08370	M5595_09045	minD	CO dehydrogenase maturation factor	27966	164	164	156	223	210	217	161.081	3.67457	216.79	5.43092	0.000968191	0.00096933	0.000703441	0.00155767	0.00131411	0.00127916	0.000880321	0.00138365	1.57175	0.652374	0.0119886	No
A0A0U3E0X1	B2M23_07470	M5595_09950	prs	Ribose-phosphate pyrophosphokinase	34888	120	115	109	177	160	145	114.458	4.23864	160.326	13.0448	0.000708433	0.000679713	0.000491507	0.00123635	0.00100123	0.000854741	0.000626551	0.00103077	1.64516	0.718224	0.0117238	No
A0A317RSG4	B2M23_19525	M5595_05030	nikA	Nickel transport system substrate-binding protein	59256	58	49	49	30	34	20	52.0992	4.0746	28.0456	5.72954	0.000342409	0.000289617	0.000220953	0.000209551	0.000212761	0.000117895	0.000284326	0.000180069	-1.57898	-0.658997	0.0116205	No
A0A317RL08	B2M23_06030	M5595_11395	cbbT	Transketolase	28925	245	204	172	233	233	185	206.654	29.895	216.957	22.4764	0.00144638	0.00120575	0.000775589	0.00162752	0.00145804	0.00109053	0.00114257	0.00139203	1.21833	0.284899	0.0115896	No
A0A317RKW5	B2M23_05780	M5595_11645	yisK	2-keto-4-pentenoate hydratase/2-oxohepta-3-ene-1,7-dioic acid hydratase in catechol pathway	32334	134	128	135	130	153	134	132.377	2.90736	139.207	10.1435	0.000791083	0.00075655	0.000608747	0.000908056	0.000957423	0.000789899	0.000718794	0.000885126	1.2314	0.300305	0.0112053	No
A0A317RHY0	B2M23_07555	M5595_09865	ftsH_2	ATP-dependent zinc metalloprotease FtsH	68387	40	54	55	71	77	72	49.2908	6.81496	73.2013	2.66431	0.000236144	0.00031917	0.000248008	0.000495938	0.00048184	0.000424423	0.000267774	0.000467401	1.7455	0.803644	0.0111672	No
A0A317RWG6	B2M23_08400	M5595_09015	cooS1	Carbon monoxide dehydrogenase	68456	802	1389	1495	2164	2369	2323	1228.64	304.817	2285.34	87.7451	0.00473469	0.00820975	0.00674131	0.0151156	0.0148244	0.0136935	0.00656192	0.0145445	2.21651	1.14829	0.010985	Yes
A0A317S027	B2M23_11525	M5595_17650	fba_3	Fructose-bisphosphate aldolase class II	30843	205	131	156	261	284	289	164.006	30.5797	278.211	12.365	0.00121024	0.000774282	0.000703441	0.0018231	0.00177718	0.00170359	0.000895987	0.00176795	1.97319	0.98053	0.0106855	No
A0A317RSI3	B2M23_17465	M5595_02955		YozE SAM-like protein	8000	34	53	60	5	5	5	49.0121	10.9824	5.13484	0.0599552	0.000200723	0.000313259	0.000270554	3.49252e-05	3.12883e-05	2.94738e-05	0.000261512	3.18958e-05	-8.19895	-3.03544	0.0106287	Yes
A0A317RWI5	B2M23_10200	M5595_07215	glyA_1	Serine hydroxymethyltransferase	44673	52	51	52	55	61	48	51.2443	0.522905	54.6467	5.51053	0.000306988	0.000301438	0.00023448	0.000384177	0.000381718	0.000282949	0.000280969	0.000349615	1.24432	0.315356	0.0105412	No
A0A317REH2	B2M23_13865	M5595_19995		Transglutaminase-like putative cysteine protease	52557	62	63	67	133	131	108	63.9318	2.0318	123.925	11.4017	0.000366024	0.000372365	0.000302119	0.000929011	0.000819754	0.000636635	0.000346836	0.000795133	2.29254	1.19694	0.0104836	Yes
A0A317RLW8	B2M23_20040	M5595_05560		PC4 domain-containing protein	8406	31	39	56	7	15	8	41.9435	10.2496	9.90161	3.37225	0.000183012	0.000230511	0.000252517	4.88953e-05	9.3865e-05	4.71581e-05	0.000222014	6.33061e-05	-3.50698	-1.81023	0.0104728	Yes
A0A317RSE4	B2M23_14820	M5595_00290	por	Pyruvate-ferredoxin/flavodoxin oxidoreductase	129104	282	460	495	1870	2011	1524	412.505	93.5018	1801.9	204.835	0.00166482	0.00271885	0.00223207	0.013062	0.0125842	0.00898362	0.00220525	0.0115433	5.23446	2.38804	0.010379	Yes
A0A317RLY9	B2M23_05555	M5595_11875		Lysophospholipase	30281	25	42	44	17	34	30	36.8982	8.54834	27.1141	7.26116	0.00014759	0.000248243	0.000198406	0.000118746	0.000212761	0.000176843	0.00019808	0.00016945	-1.16896	-0.225225	0.00957316	No
A0A317RYE0	B2M23_09115	M5595_08300	korA_1	2-oxoglutarate ferredoxin oxidoreductase subunit alpha	39112	2740	4077	3828	159	162	210	3548.32	580.772	176.852	23.4641	0.0161759	0.0240973	0.0172614	0.00111062	0.00101374	0.0012379	0.0191782	0.00112075	-17.1118	-4.09692	0.0095225	Yes
A0A317RKA9	B2M23_20370	M5595_05890		Iron complex transport system substrate-binding protein	37294	24	29	33	51	49	52	28.6468	3.4923	50.5459	1.4675	0.000141687	0.000171406	0.000148805	0.000356237	0.000306626	0.000306528	0.000153966	0.00032313	2.09871	1.06951	0.00945982	Yes
A0A317RMY1	B2M23_03955	M5595_13480		Serine protease Do	38364	86	82	95	43	26	33	87.5771	5.26208	34.0132	7.1943	0.00050771	0.000484665	0.000428378	0.000300357	0.000162699	0.000194527	0.000473584	0.000219195	-2.16057	-1.11141	0.00902239	Yes
A0A317RVD9	B2M23_09095	M5595_08320	brnQ_1	Branched-chain amino acid transport system carrier protein	46798	863	1217	1129	50	35	61	1069.65	150.75	48.8801	10.6671	0.00509481	0.00719314	0.00509093	0.000349252	0.000219018	0.000359581	0.00579296	0.000309284	-18.7302	-4.2273	0.00898626	Yes
A0A317RLY1	B2M23_06165	M5595_11260	pduL_2	Phosphate propanoyltransferase	24173	49	48	57	34	32	32	51.4059	3.95169	32.5364	1.00481	0.000289277	0.000283706	0.000257027	0.000237492	0.000200245	0.000188633	0.00027667	0.00020879	-1.32511	-0.406114	0.00884031	No
A0A0U3FNC3	B2M23_06440	M5595_10985	rpmD	50S ribosomal protein L30	6900	115	124	141	121	143	126	126.585	11.0012	129.796	9.24475	0.000678915	0.000732908	0.000635802	0.00084519	0.000894846	0.000742741	0.000682542	0.000827592	1.21252	0.278003	0.00844812	No
A0A1H0HWU8	B2M23_15250	M5595_00715	walR_2	Stage 0 sporulation protein A homolog	26918		13	16	16	21	22	14.6372	1.20985	19.6911	2.83363		7.68371e-05	7.21478e-05	0.000111761	0.000131411	0.000129685	7.44925e-05	0.000124286	1.66843	0.738492	0.00841139	No
A0A0U2UDW1	B2M23_20315	M5595_05835	cbf2	Peptidylprolyl isomerase	29053	52	64	74	130	127	127	63.6414	8.8702	127.812	1.51668	0.000306988	0.000378275	0.000333684	0.000908056	0.000794724	0.000748635	0.000339649	0.000817138	2.40583	1.26654	0.00816858	Yes
A0A317RN05	B2M23_04075	M5595_13360	yhaM	3'-5' exoribonuclease	35581	12	11	14	30	32	26	12.3794	1.44846	29.0898	2.44515	7.08433e-05	6.5016e-05	6.31293e-05	0.000209551	0.000200245	0.000153264	6.63295e-05	0.000187687	2.82961	1.5006	0.0081068	Yes
A0A317RZ56	B2M23_12520	M5595_18660	metQ	Lipoprotein	29600	208	153	186	300	298	364	182.581	22.702	320.718	30.808	0.00122795	0.000904314	0.000838718	0.00209551	0.00186478	0.0021457	0.000990327	0.00203533	2.05521	1.03929	0.00798946	Yes
A0A317RG66	B2M23_01940	M5595_15505	dhaM-2	Phosphoenolpyruvate--glycerone phosphotransferase	13741	53	34	51	18	12	16	46.0488	8.90795	15.3877	2.30407	0.000312891	0.000200959	0.000229971	0.000125731	7.5092e-05	9.43163e-05	0.00024794	9.83797e-05	-2.52024	-1.33356	0.0078881	Yes
A0A317RTQ8	B2M23_09770	M5595_07650	thiH_1	Iron-only hydrogenase maturation protein HydG	53551	22	26	19	41	42	33	22.3866	3.13202	38.9645	4.10585	0.000129879	0.000153674	8.56755e-05	0.000286387	0.000262822	0.000194527	0.000123076	0.000247912	2.01429	1.01027	0.00785707	Yes
A0A317S0W4	B2M23_01295	M5595_16165	rsmF	NOL1/NOP2/sun family putative RNA methylase	52184	28	24	24	12	14	8	25.2528	2.13578	11.3578	2.23554	0.000165301	0.000141853	0.000108222	8.38205e-05	8.76073e-05	4.71581e-05	0.000138459	7.2862e-05	-1.90029	-0.926216	0.00760232	No
A0A317RVB5	B2M23_17875	M5595_03370	asrB_2	Anaerobic sulfite reductase subunit B	29906	79	165	147	504	493	482	130.351	36.8526	493.112	9.09092	0.000466385	0.000975241	0.000662858	0.00352046	0.00308503	0.00284128	0.000701494	0.00314892	4.48888	2.16635	0.00753884	Yes
A0A317RYW0	B2M23_11570	M5595_17695	cbiF	Cobalt-precorrin 4 C11-methyltransferase	27809	143	113	125	200	215	170	126.89	12.1038	195.372	18.6529	0.000844216	0.000667892	0.000563655	0.00139701	0.0013454	0.00100211	0.000691921	0.00124817	1.80392	0.851138	0.00752669	No
A0A317REW9	B2M23_10835	M5595_06575	ord	2,4-diaminopentanoate:NAD(P)+ oxidoreductase (Deaminating)	38154	110	154	135	191	221	187	132.958	18.2705	199.558	15.2226	0.000649397	0.000910225	0.000608747	0.00133414	0.00138294	0.00110232	0.000722789	0.00127314	1.76142	0.81674	0.00734935	No
A0A317RH11	B2M23_13700	M5595_19830		Dipeptide epimerase	38155	66	99	120	223	268	223	94.9419	22.0396	237.698	21.098	0.000389638	0.000585144	0.000541108	0.00155767	0.00167705	0.00131453	0.000505297	0.00151642	3.00104	1.58546	0.0069945	Yes
A0A317RSF1	B2M23_15610	M5595_01080	aspC_1	Aromatic-amino-acid transaminase	45782	83	78	83	91	92	80	81.4381	2.37162	87.6627	5.39991	0.000489999	0.000461023	0.000374267	0.000635639	0.000575705	0.000471581	0.000441763	0.000560975	1.26986	0.344665	0.00688261	No
A0A1H0I492	B2M23_14840	M5595_00315	crh_1	Phosphocarrier protein	9903	66	84	98	81	98	100	82.9262	13.0034	93.0059	8.23344	0.000389638	0.000496486	0.000441905	0.000565789	0.000613251	0.000589477	0.000442676	0.000589506	1.33168	0.413253	0.00668275	No
A0A317RZP1	B2M23_11530	M5595_17655	mngR_3	GntR family transcriptional regulator	55496	33	32	36	60	55	56	33.9536	1.7273	56.9177	2.28138	0.000194819	0.000189138	0.000162333	0.000419103	0.000344172	0.000330107	0.000182096	0.00036446	2.00147	1.00106	0.0066723	Yes
A0A317RZ63	B2M23_01185	M5595_16275	hbd	3-hydroxybutyryl-CoA dehydrogenase	29551	937	850	873	1390	1474	1655	886.571	37.0306	1506.6	110.547	0.00553168	0.00502397	0.00393656	0.00970921	0.0092238	0.00975584	0.00483074	0.00956295	1.9796	0.985213	0.0064693	No
A0A317RTS0	B2M23_18075	M5595_03565	yhhW	Uncharacterized protein	31212	9	10	14	27	32	27	10.8808	1.88938	28.5095	2.3732	5.31325e-05	5.91055e-05	6.31293e-05	0.000188596	0.000200245	0.000159159	5.84558e-05	0.000182667	3.12487	1.6438	0.00639672	Yes
A0A317RN33	B2M23_02305	M5595_15135		Zinc dependent phospholipase C	39406	40	43	40	28	35	26	41.0235	1.54183	29.8195	4.08626	0.000236144	0.000254154	0.000180369	0.000195581	0.000219018	0.000153264	0.000223556	0.000189288	-1.18104	-0.240053	0.00638172	No
A0A317RW87	B2M23_08380	M5595_09035		Uncharacterized protein DUF3786	24741	30	45	23	82	90	90	32.6905	8.97088	87.4874	3.97557	0.000177108	0.000265975	0.000103712	0.000572774	0.00056319	0.000530529	0.000182265	0.000555498	3.04774	1.60774	0.00538724	Yes
A0A317RYC7	B2M23_12555	M5595_18695	gadB	Glutamate decarboxylase	54332	63	66	82	132	151	131	70.3264	8.00727	138.043	9.10588	0.000371927	0.000390096	0.000369757	0.000922026	0.000944908	0.000772214	0.00037726	0.000879716	2.33185	1.22148	0.00488233	Yes
A0A317RXJ4	B2M23_11935	M5595_18075	hndD_2	NAD(P)-dependent iron-only hydrogenase catalytic subunit	63279	632	591	634	779	760	709	619.202	19.9861	749.518	29.4443	0.00373108	0.00349313	0.00285886	0.00544135	0.00475583	0.00417939	0.00336102	0.00479219	1.42581	0.511784	0.00475351	No
A0A317RGY1	B2M23_01920	M5595_15525	fliY_2	Amino acid ABC transporter substrate-binding protein (PAAT family)	29377	46	30	55	115	134	123	43.6045	10.3143	124.25	7.66879	0.000271566	0.000177316	0.000248008	0.00080328	0.000838527	0.000725056	0.000232297	0.000788955	3.39632	1.76397	0.00474315	Yes
A0A317RDW3	B2M23_11170	M5595_20730		T5orf172 domain-containing protein	53188	17	31	18	78	98	112	21.9569	6.22343	95.9581	13.6386	0.000100361	0.000183227	8.11663e-05	0.000544834	0.000613251	0.000660214	0.000121585	0.0006061	4.98499	2.31759	0.00472756	Yes
A0A0U3G7G1	B2M23_20200	M5595_05720	ilvC	Ketol-acid reductoisomerase (NADP(+))	36174	70	85	80	126	146	118	78.2248	6.09707	129.967	11.9892	0.000413252	0.000502397	0.000360739	0.000880116	0.000913619	0.000695582	0.000425463	0.000829772	1.95028	0.963683	0.00441985	No
A0A0U2VQC3	B2M23_00270	M5595_17200		2-oxoglutarate reductase	42298	59	53	57	114	109	99	56.1974	2.67583	107.419	6.39979	0.000348313	0.000313259	0.000257027	0.000796295	0.000682086	0.000583582	0.000306199	0.000687321	2.24468	1.16651	0.00430342	Yes
A0A0U3F725	B2M23_06435	M5595_10990	rpsE	30S ribosomal protein S5	17584	340	391	429	491	534	533	386.631	36.195	519.25	20.0969	0.00200723	0.00231102	0.00193446	0.00342966	0.00334159	0.00314191	0.00208424	0.00330439	1.58542	0.664863	0.00425622	No
A0A1H0LY56	B2M23_09100	M5595_08315	ldh	Leucine dehydrogenase	37618	13751	15067	14976	814	785	1122	14597.9	599.846	906.554	152.461	0.0811805	0.0890543	0.0675303	0.00568583	0.00491227	0.00661393	0.079255	0.00573734	-13.8139	-3.78805	0.0041955	Yes
A0A317RIQ1	B2M23_06910	M5595_10510		Iron complex transport system substrate-binding protein	39876	62	80	92	118	142	166	78.2322	12.5612	141.697	19.5847	0.000366024	0.000472844	0.00041485	0.000824235	0.000888589	0.000978531	0.000417906	0.000897118	2.1467	1.10212	0.00415847	Yes
A0A317RRC3	B2M23_14780	M5595_00250	kynB_1	Kynurenine formamidase	24828	212	191	200	297	276	278	201	8.63849	283.726	9.69363	0.00125156	0.00112892	0.000901847	0.00207456	0.00172712	0.00163875	0.00109411	0.00181347	1.65749	0.728999	0.00409219	No
A0A317RZN0	B2M23_11580	M5595_17705		Cobalt-precorrin 3 C17-methyltransferase	27083	37	39	46	82	79	87	40.4482	3.81787	82.6544	3.46871	0.000218433	0.000230511	0.000207425	0.000572774	0.000494356	0.000512845	0.00021879	0.000526658	2.40714	1.26732	0.00356946	Yes
A0A317RHJ8	B2M23_07330	M5595_10090	glnH_2	Amino acid ABC transporter substrate-binding protein (PAAT family)	27949	368	420	463	728	761	867	417.363	38.7563	785.381	58.9691	0.00217253	0.00248243	0.00208778	0.00508511	0.00476208	0.00511076	0.00224758	0.00498599	2.21838	1.14951	0.00353795	Yes
A0A317RLU3	B2M23_07650	M5595_09770	rclA	Pyruvate/2-oxoglutarate dehydrogenase complex dihydrolipoamide dehydrogenase (E3) component	49466	58	49	53	29	18	9	53.0905	3.864	18.8858	8.29737	0.000342409	0.000289617	0.00023899	0.000202566	0.000112638	5.30529e-05	0.000290339	0.000122752	-2.36524	-1.24198	0.0035075	Yes
A0A317RIQ5	B2M23_14165	M5595_20295	uvrA_3	UvrABC system protein A	104036	18	23	23	8	11	7	21.1892	2.36182	8.34235	1.60932	0.000106265	0.000135943	0.000103712	5.58804e-05	6.88343e-05	4.12634e-05	0.000115307	5.5326e-05	-2.08413	-1.05945	0.00341557	Yes
A0A317RNX7	B2M23_03155	M5595_14270	mnmE_2	tRNA modification GTPase MnmE	50174	20	25	21	11	16	10	22.1139	2.31329	12.597	2.57718	0.000118072	0.000147764	9.4694e-05	7.68355e-05	0.000100123	5.89477e-05	0.000120177	7.86353e-05	-1.52828	-0.611908	0.00338815	No
A0A317RI45	B2M23_07230	M5595_10190	rffG	dTDP-glucose 4,6-dehydratase	41839	79	102	88	113	140	128	89.7835	9.46536	126.799	11.0309	0.000466385	0.000602876	0.000396813	0.00078931	0.000876073	0.00075453	0.000488691	0.000806638	1.65061	0.722998	0.00294879	No
A0A317RYQ0	B2M23_12500	M5595_18640	pyrE	Orotate phosphoribosyltransferase	24626	60	63	59	106	124	98	60.45	1.76772	109.645	10.8064	0.000354216	0.000372365	0.000266045	0.000740415	0.000775951	0.000577687	0.000330875	0.000698017	2.10961	1.07698	0.00292406	Yes
A0A317RQ22	B2M23_06150	M5595_11275	ddrA	Diol dehydratase reactivase alpha subunit	64031	55	50	65	29	22	24	56.7679	6.31305	24.9889	3.03562	0.000324698	0.000295527	0.0002931	0.000202566	0.000137669	0.000141474	0.000304442	0.00016057	-1.89601	-0.922967	0.00290686	No
A0A317RY25	B2M23_00275	M5595_17195	serC	Phosphoserine aminotransferase	39578	159	138	165	238	248	224	153.744	11.4166	236.925	9.85131	0.000938673	0.000815656	0.000744024	0.00166244	0.0015519	0.00132043	0.000832784	0.00151159	1.8151	0.860052	0.00283448	No
A0A317RV53	B2M23_17880	M5595_03375	asrA_2	Anaerobic sulfite reductase subunit A	39928	122	213	243	574	635	632	192.598	51.2875	613.774	28.3175	0.00072024	0.00125895	0.00109574	0.00400942	0.00397362	0.00372549	0.00102498	0.00390284	3.80774	1.92893	0.00256968	Yes
A0A317S0W5	B2M23_11795	M5595_17925	fusA_2	Elongation factor G	76427	135	169	196	355	379	383	166.556	24.8923	372.761	12.3162	0.000796987	0.000998883	0.00088381	0.00247969	0.00237166	0.0022577	0.000893227	0.00236968	2.65294	1.40759	0.00242158	Yes
A0A317RQU5	B2M23_14740	M5595_00210	pgiB	Glucose-6-phosphate isomerase	49694	127	146	144	915	853	926	138.802	8.67566	898.031	31.8547	0.000749758	0.00086294	0.00064933	0.00639132	0.00533779	0.00545855	0.000754009	0.00572922	7.59834	2.92568	0.0024129	Yes
A0A0U3FC86	B2M23_06125	M5595_11300	pduA	BMC domain-containing protein	9292	315	366	416	35	42	62	365.851	41.0686	46.2075	11.1665	0.00185964	0.00216326	0.00187584	0.000244477	0.000262822	0.000365476	0.00196625	0.000290925	-6.75861	-2.75673	0.00240259	Yes
A0A317RVF2	B2M23_17675	M5595_03170	ntpB_1	V-type ATP synthase beta chain	52295	57	32	37	63	47		42.1929	10.9925	55.0449	7.5789	0.000336506	0.000189138	0.000166842	0.000440058	0.00029411		0.000230828	0.000367084	1.59029	0.66929	0.00216818	No
A0A317RM06	B2M23_07175	M5595_10240	glgP_1	Glucose-1-phosphate adenylyltransferase	41722	31	22	29	55	60	57	27.0371	3.79887	57.3869	2.00115	0.000183012	0.000130032	0.000130768	0.000384177	0.00037546	0.000336002	0.000147937	0.000365213	2.4687	1.30375	0.0020998	Yes
A0A317RLR3	B2M23_06525	M5595_10900	rplM	50S ribosomal protein L13	16165	486	380	460	710	769	724	441.717	44.9577	734.317	25.0918	0.00286915	0.00224601	0.00207425	0.00495938	0.00481214	0.00426781	0.00239647	0.00467978	1.95278	0.96553	0.00199126	No
A0A317RPB8	B2M23_03855	M5595_13580	megL_2	O-acetylhomoserine sulfhydrylase	46225	27	9	6	56	53	52	14.1673	8.98373	54.0003	1.71402	0.000159397	5.31949e-05	2.70554e-05	0.000391163	0.000331656	0.000306528	7.98826e-05	0.000343116	4.29525	2.10274	0.00177743	Yes
A0A317RJB2	B2M23_01950	M5595_15495	rpiB_2	Ribose 5-phosphate isomerase B	16359	127	116	152	223	217	246	131.579	14.9071	228.575	12.3304	0.000749758	0.000685624	0.000685404	0.00155767	0.00135791	0.00145011	0.000706929	0.00145523	2.05853	1.04161	0.00142256	Yes
A0A317RMX4	B2M23_06175	M5595_11250		Flavoprotein	29657	14	18	17	4	8	5	16.3124	1.83353	5.38325	1.71123	8.26505e-05	0.00010639	7.6657e-05	2.79402e-05	5.00613e-05	2.94738e-05	8.85658e-05	3.58251e-05	-2.47217	-1.30578	0.0014211	Yes
A0A317RTV7	B2M23_17870	M5595_03365	asrC_2	Anaerobic sulfite reductase subunit C	38990	71	144	130	461	509	526	114.977	31.581	499.008	27.5951	0.000419156	0.000851119	0.000586201	0.00322011	0.00318515	0.00310065	0.000618825	0.00316863	5.1204	2.35626	0.00141519	Yes
A0A317RR98	B2M23_14695	M5595_00170	clpB	Chaperone protein ClpB	98200	29	38	35	82	93	84	33.8678	3.45945	86.2242	4.62907	0.000171205	0.000224601	0.000157823	0.000572774	0.000581963	0.00049516	0.000184543	0.000549966	2.98015	1.57539	0.00134276	Yes
A0A317RU53	B2M23_17540	M5595_03035	fliY_1	Amino acid ABC transporter substrate-binding protein (PAAT family)	30005	83	106	133	182	212	216	107.435	20.5398	203.102	15.0191	0.000489999	0.000626518	0.000599729	0.00127128	0.00132663	0.00127327	0.000572082	0.00129039	2.2556	1.17351	0.00101452	Yes
A0A317RZB6	B2M23_00505	M5595_16965	walK_3	Histidine kinase	86603		10	11	214	10	9	10.5176	0.131	77.5018	96.3212		5.91055e-05	4.96016e-05	0.0014948	6.25767e-05	5.30529e-05	5.43536e-05	0.00053681	9.87626	3.30396	0.000913585	Yes
A0A317RYU9	B2M23_00235	M5595_17235	yqgN	5-formyltetrahydrofolate cyclo-ligase	21438	69	63	82	80	86	92	71.2487	7.94055	85.9847	5.09537	0.000407349	0.000372365	0.000369757	0.000558804	0.000538159	0.000542319	0.000383157	0.000546427	1.42612	0.512094	0.000724609	No
A0A317RRA2	B2M23_14810	M5595_00280	hicd	Isocitrate dehydrogenase (NAD+)	44423	90	96	96	233	251	265	93.9493	3.06929	249.761	13.1435	0.000531325	0.000567413	0.000432887	0.00162752	0.00157067	0.00156211	0.000510541	0.00158677	3.10801	1.63599	0.000612685	Yes
A0A317S0E7	B2M23_01190	M5595_16270	crt_2	Enoyl-CoA hydratase	27230	884	809	842	1260	1343	1210	845.063	30.3941	1270.76	54.6132	0.00521879	0.00478163	0.00379678	0.00880116	0.00840404	0.00713267	0.00459907	0.00811262	1.76397	0.818827	0.00032471	No
A0A0U3FS15	B2M23_17870	M5595_03365	asrC_2	Anaerobic sulfite reductase subunit C	38931	11	15	33	84	92	112	19.4824	9.41009	95.97	11.7034	6.49397e-05	8.86582e-05	0.000148805	0.000586744	0.000575705	0.000660214	0.000100801	0.000607554	6.02727	2.5915	0.000206435	Yes
A0A317RN17	B2M23_03080	M5595_14345	pdxS	Pyridoxal 5'-phosphate synthase subunit PdxS	31296				255	215	111			193.553	60.48				0.00178119	0.0013454	0.000654319		0.0012603				No
A0A317RQG9	B2M23_16240	B2M23_16240		Secreted protein (Fragment)	99609				115	139	123			125.784	9.95424				0.00080328	0.000869816	0.000725056		0.000799384				No
A0A317RLK9	B2M23_06455	M5595_10970	adk	Adenylate kinase	23299				131	100	173			134.497	29.7105				0.000915041	0.000625767	0.00101979		0.000853534				No
A0A317RPJ4	B2M23_15365	M5595_00830		Uncharacterized protein	19251				132	103	117			117.459	11.9387				0.000922026	0.00064454	0.000689688		0.000752084				No
A0A317RPW1	B2M23_14785	M5595_00255	roo	Flavorubredoxin	46113				48	52	64			54.7474	6.5423				0.000335282	0.000325399	0.000377265		0.000345982				No
A0A0U3EEG9	B2M23_03325	M5595_14100		Sulf_transp domain-containing protein	19503				69	81	83			77.8143	6.04413				0.000481968	0.000506871	0.000489266		0.000492702				No
A0A317RQT5	B2M23_14790	M5595_00260	bcd_1	Alkylation response protein AidB-like acyl-CoA dehydrogenase	68722				7	6	70			27.7663	30.0747				4.88953e-05	3.7546e-05	0.000412634		0.000166358				No
A0A317RPR7	B2M23_15045	M5595_00510	xylF	D-xylose transport system substrate-binding protein	36687					4	3			3.30816	0.572745					2.50307e-05	1.76843e-05		2.13575e-05				No
A0A317RLX7	B2M23_05605	M5595_11825		Putative TIM-barrel enzyme	29889				45	67	51			54.1667	9.27407				0.000314327	0.000419264	0.000300633		0.000344741				No
A0A317RR06	B2M23_03850	M5595_13585	cysK1_2	Cysteine synthase	32892				19	24	25			22.7558	2.40726				0.000132716	0.000150184	0.000147369		0.000143423				No
A0A0U2MFS5	B2M23_09815	M5595_07605	fba_1	Cobalamin B12-binding domain-containing protein	22768					96	88			92.0971	3.7062					0.000600736	0.000518739		0.000559738				No
A0A317RSK3	B2M23_15325	M5595_00790	trpD2	Anthranilate phosphoribosyltransferase	38708				26	29	26			27.0825	1.57847				0.000181611	0.000181472	0.000153264		0.000172116				No
A0A317RIX4	B2M23_16985	M5595_02470		Uroporphyrinogen decarboxylase	43841				20	17	23			19.7897	2.50937				0.000139701	0.00010638	0.00013558		0.00012722				No
A0A317RY96	B2M23_00725	M5595_16740		DegV family protein with EDD domain	30701				8	13	14			11.6298	2.7796				5.58804e-05	8.13497e-05	8.25267e-05		7.32522e-05				No
A0A317RRE3	B2M23_14565	M5595_20700		Uncharacterized protein	16265				15	19	22			18.5392	2.90998				0.000104776	0.000118896	0.000129685		0.000117785				No
A0A317RLK0	B2M23_13635	M5595_19765		PAS domain S-box-containing protein	63336				8	12	5			8.58934	2.89323				5.58804e-05	7.5092e-05	2.94738e-05		5.34821e-05				No
A0A6N3FWJ8	B2M23_13675	M5595_19805	hbpA	Heme-binding protein A	58321			4				4.46405	0	#DIV/0!	#DIV/0!			1.80369e-05				1.80369e-05					No
A0A317RNJ8	B2M23_03165	M5595_14260	yidC2	YidC/Oxa1 family membrane protein insertase	35246				12	19	8			13.0569	4.42249				8.38205e-05	0.000118896	4.71581e-05		8.32914e-05				No
A0A317RI95	B2M23_07765	M5595_09655	mltG	Endolytic murein transglycosylase	54439				5	12	8			8.049	2.90529				3.49252e-05	7.5092e-05	4.71581e-05		5.23918e-05				No
A0A317RUQ9	B2M23_19030	M5595_04525	nrnA	Phosphoesterase RecJ-like protein	36414					3	5			4.03625	0.98786					1.8773e-05	2.94738e-05		2.41234e-05				No
A0A6N3EXY2	B2M23_04210	M5595_13215		Relaxase/Mobilisation nuclease domain protein	50648				16	5	3			8.02394	5.38383				0.000111761	3.12883e-05	1.76843e-05		5.35778e-05				No
A0A317RIL8	B2M23_16300	M5595_01770		Putative secreted protein with PEP-CTERM sorting signal	140816				8	16	14			12.3506	3.4132				5.58804e-05	0.000100123	8.25267e-05		7.95099e-05				No
A0A317RVZ2	B2M23_09175	M5595_08245	apeB	M18 family aminopeptidase	47355				23	17	14			17.7693	3.62596				0.000160656	0.00010638	8.25267e-05		0.000116521				No
A0A0U3E0F7	B2M23_06460	M5595_10965	map_2	Methionine aminopeptidase	27415					5				4.66444	0					3.12883e-05			3.12883e-05				No
A0A317RPF6	B2M23_15550	M5595_01020		Putative HD superfamily hydrolase involved in NAD metabolism	22276				7	8	10			8.49232	1.2381				4.88953e-05	5.00613e-05	5.89477e-05		5.26348e-05				No
A0A317RJU2	B2M23_17010	M5595_02495	ogt_1	Methylated-DNA--protein-cysteine methyltransferase	16936				10	8	6			7.95345	1.58484				6.98505e-05	5.00613e-05	3.53686e-05		5.17601e-05				No
A0A317RYT5	B2M23_08265	M5595_09150	metB	Cystathionine gamma-synthase	41367				23	18	26			22.2078	3.23043				0.000160656	0.000112638	0.000153264		0.000142186				No
A0A317RSF0	B2M23_17595	M5595_03090		Uncharacterized protein	28461					5				4.62323	0					3.12883e-05			3.12883e-05				No
A0A317RSU6	B2M23_18845	M5595_04335	ygeW	Knotted carbamoyltransferase YgeW	44849				16	13	12			13.7031	1.62748				0.000111761	8.13497e-05	7.07372e-05		8.79492e-05				No
A0A317RES9	B2M23_14035	M5595_20165	ywqC	Capsular polysaccharide biosynthesis protein	26093				5	9	16			9.7075	4.50707				3.49252e-05	5.6319e-05	9.43163e-05		6.18535e-05				No
A0A317RFD1	B2M23_10575	M5595_06835	lss_1	Murein DD-endopeptidase MepM/ murein hydrolase activator NlpD	52358					6	2			4.35365	1.91746					3.7546e-05	1.17895e-05		2.46678e-05				No
A0A317RLF2	B2M23_05380	M5595_12045		Uncharacterized protein	17234				11		3			6.90935	4.01305				7.68355e-05		1.76843e-05		4.72599e-05				No
A0A317RJI7	B2M23_20735	M5595_00055		Uncharacterized protein	29980				6	6	3			5.00476	1.43443				4.19103e-05	3.7546e-05	1.76843e-05		3.23802e-05				No
A0A317RLY5	B2M23_05785	M5595_11640	pyrB	Aspartate carbamoyltransferase	34680				7	23	7			12.4026	7.68062				4.88953e-05	0.000143926	4.12634e-05		7.80283e-05				No
A0A317RL16	B2M23_19815	M5595_05330	megL_1	Cystathionine beta-lyase family protein involved in aluminum resistance	48772				9	9	6			8.22844	1.33491				6.28654e-05	5.6319e-05	3.53686e-05		5.15177e-05				No
A0A317RJC2	B2M23_02000	M5595_15440	pepIP	Proline iminopeptidase	35370				11	12	12			11.4624	0.706752				7.68355e-05	7.5092e-05	7.07372e-05		7.42216e-05				No
A0A317RHB8	B2M23_07455	M5595_09965	purR	Pur operon repressor	29795				9	14	9			10.7349	2.44259				6.28654e-05	8.76073e-05	5.30529e-05		6.78419e-05				No
A0A317RYL4	B2M23_11540	M5595_17665	hemA	Glutamyl-tRNA reductase	47830				8	18	8			11.2643	4.50868				5.58804e-05	0.000112638	4.71581e-05		7.18922e-05				No
A0A0U3FKE9	B2M23_02915	M5595_14510		Rubredoxin	5672	55	36					45.3201	9.50895	#DIV/0!	#DIV/0!	0.000324698	0.00021278					0.000268739					No
A0A317RDE4	B2M23_11165	M5595_20725	hin	Site-specific DNA recombinase	53479				19	16	10			14.775	3.88561				0.000132716	0.000100123	5.89477e-05		9.72621e-05				No
A0A317RHH5	B2M23_13745	M5595_19875		Uncharacterized protein	15531						2			1.55273	0						1.17895e-05		1.17895e-05				No
A0A317S0A1	B2M23_00200	M5595_17270	xerD_3	Site-specific recombinase XerD	40686				13	7	7			8.93242	3.13471				9.08056e-05	4.38037e-05	4.12634e-05		5.86242e-05				No
A0A0U3G1G9	B2M23_12425	M5595_18565	gatC_3	Aspartyl/glutamyl-tRNA(Asn/Gln) amidotransferase subunit C	10602	68	32	39				46.3867	15.4226	#DIV/0!	#DIV/0!	0.000401445	0.000189138	0.00017586				0.000255481					No
A0A317RZL1	B2M23_00315	M5595_17155	aroA	3-phosphoshikimate 1-carboxyvinyltransferase	47144					6				5.55217	0					3.7546e-05			3.7546e-05				No
A0A317RGE1	B2M23_07115	M5595_10305	secA_2	Protein translocase subunit SecA	88870			20				19.5291	0	#DIV/0!	#DIV/0!			9.01847e-05				9.01847e-05					No
A0A317RS99	B2M23_15080	M5595_00545	natA_1	ABC-2 type transport system ATP-binding protein	32264					8				8.09743	0					5.00613e-05			5.00613e-05				No
A0A317RK86	B2M23_07495	M5595_09925	mazG	Tetrapyrrole methylase family protein/MazG family protein	55603				10	12	12			11.5831	1.06279				6.98505e-05	7.5092e-05	7.07372e-05		7.18932e-05				No
A0A317RV37	B2M23_10245	M5595_07170	opuCC	Glycine betaine/choline ABC-type transport system substrate-binding protein	34171				4	6	8			5.90139	1.62318				2.79402e-05	3.7546e-05	4.71581e-05		3.75481e-05				No
A0A1H0TQ16	B2M23_04785	M5595_12640	hisC	Histidinol-phosphate aminotransferase	39367					10	7			8.53408	1.71602					6.25767e-05	4.12634e-05		5.192e-05				No
A0A317RZQ3	B2M23_00515	M5595_16955	pbpE	CubicO group peptidase (Beta-lactamase class C family)	50843				4	8	16			9.09774	5.09968				2.79402e-05	5.00613e-05	9.43163e-05		5.74393e-05				No
A0A317RSV5	B2M23_18795	M5595_04285		Selenium metabolism protein YedF	22317					4				4.20331	0					2.50307e-05			2.50307e-05				No
A0A317RQJ0	B2M23_15300	M5595_00765		Putative radical SAM enzyme (TIGR03279 family)	48188					3	5			3.91195	1.05946					1.8773e-05	2.94738e-05		2.41234e-05				No
A0A317RV81	B2M23_10175	M5595_07250	ybiV	Uncharacterized protein	29622						10			10.2762	0						5.89477e-05		5.89477e-05				No
A0A317RBJ9	B2M23_11175	M5595_20735	lexA_3	Peptidase S24-like protein	32206				11	15	6			10.6535	3.84322				7.68355e-05	9.3865e-05	3.53686e-05		6.86897e-05				No
A0A317RH45	B2M23_07140	M5595_10280	lysS	Lysine--tRNA ligase	55739				18		6			12.0142	5.8058				0.000125731		3.53686e-05		8.05497e-05				No
A0A317RI61	B2M23_04490	M5595_12940		Uncharacterized protein (DUF362 family)	43082				36	9	9			17.9391	12.6064				0.000251462	5.6319e-05	5.30529e-05		0.000120278				No
A0A317RYJ7	B2M23_01320	M5595_16140		DegV family protein with EDD domain	33309				6	12	8			8.52349	2.50762				4.19103e-05	7.5092e-05	4.71581e-05		5.47201e-05				No
A0A317RQA1	B2M23_03745	M5595_13690	ubiE	Methyltransferase family protein	30715					13	5			9.03824	3.70077					8.13497e-05	2.94738e-05		5.54117e-05				No
A0A317RW39	B2M23_18715	M5595_04205	strH	Uncharacterized protein YabE (DUF348 family)	49967					12	9			10.3271	1.38725					7.5092e-05	5.30529e-05		6.40724e-05				No
A0A317REA5	B2M23_10570	M5595_06840		DUF815 domain-containing protein	50763				9	2	10			7.03101	3.57278				6.28654e-05	1.25153e-05	5.89477e-05		4.47761e-05				No
A0A6N3E9P5	B2M23_16165	M5595_01630		Uncharacterized protein	25037				5	6	4			5.06361	0.699332				3.49252e-05	3.7546e-05	2.35791e-05		3.20168e-05				No
A0A317RJW0	B2M23_17110	M5595_02595	spoIIIE	DNA translocase FtsK	88149					13	12			12.5292	0.2005					8.13497e-05	7.07372e-05		7.60434e-05				No
A0A317RIG5	B2M23_07160	M5595_10260	apu	Glycosidase	75341				10	7	9			8.50153	0.967044				6.98505e-05	4.38037e-05	5.30529e-05		5.5569e-05				No
A0A317RW81	B2M23_18460	M5595_03955	map_1	Methionine aminopeptidase	32349				5	5	5			5.16902	0.185139				3.49252e-05	3.12883e-05	2.94738e-05		3.18958e-05				No
A0A317RD28	B2M23_04100	M5595_13335		Cell wall hydrolase	39885				8	6	12			8.69267	2.28666				5.58804e-05	3.7546e-05	7.07372e-05		5.47212e-05				No
A0A317RXX7	B2M23_01680	M5595_15780		Uroporphyrinogen decarboxylase	43974				4	5	4			4.43411	0.573007				2.79402e-05	3.12883e-05	2.35791e-05		2.76025e-05				No
A0A317RH91	B2M23_07265	M5595_10155		Putative membrane protein	72702					6				6.29701	0					3.7546e-05			3.7546e-05				No
A0A317RWE9	B2M23_08510	M5595_08905		Uncharacterized protein	22159						4			3.99468	0						2.35791e-05		2.35791e-05				No
A0A317RX52	B2M23_12360	M5595_18495		TetR family transcriptional regulator	22825					7	5			6.22225	0.801635					4.38037e-05	2.94738e-05		3.66387e-05				No
A0A317RUM8	B2M23_08180	M5595_09240	queA	S-adenosylmethionine:tRNA ribosyltransferase-isomerase	39250					6				6.19982	0					3.7546e-05			3.7546e-05				No
A0A317RH25	B2M23_02170	M5595_15275	cynR_2	DNA-binding transcriptional LysR family regulator	33342				11	14	8			11.0706	2.60542				7.68355e-05	8.76073e-05	4.71581e-05		7.05336e-05				No
A0A317RQN0	B2M23_03250	M5595_14175		tRNA(Ile2) 2-agmatinylcytidine synthetase	32767			2				1.84603	0	#DIV/0!	#DIV/0!			9.01847e-06				9.01847e-06					No
A0A317RRY2	B2M23_03420	M5595_14010	fadG	Peptidoglycan hydrolase-like protein with peptidoglycan-binding domain	76938	9		4				6.4039	2.42939	#DIV/0!	#DIV/0!	5.31325e-05		1.80369e-05				3.55847e-05					No
A0A317RV64	B2M23_17830	M5595_03325		Uncharacterized membrane protein YheB (UPF0754 family)	33390				7	5	5			5.61967	1.07088				4.88953e-05	3.12883e-05	2.94738e-05		3.65525e-05				No
A0A317RQR3	B2M23_15645	M5595_01115	hisK_1	Histidinol-phosphatase	31865				2		12			7.02001	4.8849				1.39701e-05		7.07372e-05		4.23536e-05				No
A0A317RI05	B2M23_13785	M5595_19915		Uncharacterized protein	18142	67		31				48.8319	18.1026	#DIV/0!	#DIV/0!	0.000395542		0.000139786				0.000267664					No
A0A317RHC4	B2M23_01910	M5595_15535	artM_2	Amino acid ABC transporter ATP-binding protein (PAAT family)	27825				9	7	9			8.03275	0.773509				6.28654e-05	4.38037e-05	5.30529e-05		5.32407e-05				No
A0A317RUN0	B2M23_08255	M5595_09160		Pyrophosphate phospho-hydrolase	59882				9	10	4			7.48351	2.85444				6.28654e-05	6.25767e-05	2.35791e-05		4.96737e-05				No
A0A317RU91	B2M23_08875	M5595_08540		Uroporphyrinogen decarboxylase	52202						8			7.94515	0						4.71581e-05		4.71581e-05				No
A0A317RW12	B2M23_18865	M5595_04355	ssnA	Putative selenium metabolism protein SsnA	49220				3					2.74908	0				2.09551e-05				2.09551e-05				No
A0A317RTG2	B2M23_18680	M5595_04170		Teichuronopeptide biosynthesis TupA-like protein	35746	4	10					7.32273	2.83997	#DIV/0!	#DIV/0!	2.36144e-05	5.91055e-05					4.136e-05					No
A0A317RGV9	B2M23_13420	M5595_19555	glgP_2	Alpha-1,4 glucan phosphorylase	93111				20	6				13.3162	6.97327				0.000139701	3.7546e-05			8.86234e-05				No
A0A317RX53	B2M23_08985	M5595_08430		Geranylgeranyl diphosphate synthase type II	32655					11	2			6.62229	4.71431					6.88343e-05	1.17895e-05		4.03119e-05				No
A0A317RSF9	B2M23_19195	M5595_04700		Uncharacterized protein	14762		5	2				3.26349	1.72808	#DIV/0!	#DIV/0!		2.95527e-05	9.01847e-06				1.92856e-05					No
A0A317RI56	B2M23_07180	M5595_10240	glgP_1	Alpha-1,4 glucan phosphorylase	92917				10	6	5			7.06759	1.85491				6.98505e-05	3.7546e-05	2.94738e-05		4.56234e-05				No
A0A317RJR7	B2M23_20125	M5595_05645		Fibronectin type III domain protein	192538				6	6	8			6.31896	0.863852				4.19103e-05	3.7546e-05	4.71581e-05		4.22048e-05				No
A0A317RQP1	B2M23_03300	M5595_14125	mtnK_1	5'-methylthioribose kinase	50005						5			5.37145	0						2.94738e-05		2.94738e-05				No
A0A317RLP0	B2M23_06295	M5595_11130	rlmL	Putative N6-adenine-specific DNA methylase	44180					11	5			7.83414	2.79856					6.88343e-05	2.94738e-05		4.91541e-05				No
A0A317RFB8	B2M23_13055	M5595_19195	pabA	Para-aminobenzoate synthetase component 2	22884					4	4			3.83329	0.03172					2.50307e-05	2.35791e-05		2.43049e-05				No
A0A317REW7	B2M23_14185	M5595_20310	feoB_1	Ferrous iron transport protein B	74970				13	6	8			9.19883	3.03857				9.08056e-05	3.7546e-05	4.71581e-05		5.85032e-05				No
A0A317RE95	B2M23_10620	M5595_06790	dapE_2	Carboxypeptidase PM20D1	50279				18		8			13.0235	4.97314				0.000125731		4.71581e-05		8.64445e-05				No
A0A317RP12	B2M23_03075	M5595_14350	pdxT	Pyridoxal 5'-phosphate synthase subunit PdxT	23136				20	23	10			17.644	5.23562				0.000139701	0.000143926	5.89477e-05		0.000114192				No
A0A1H0URJ6	B2M23_06535	M5595_10890	Int-Tn_5	Site-specific recombinase XerD	41590	9		51				29.9518	21.1562	#DIV/0!	#DIV/0!	5.31325e-05		0.000229971				0.000141552					No
A0A317RED6	B2M23_10840	M5595_06570	hprA_1	Lactate dehydrogenase-like 2-hydroxyacid dehydrogenase	36484				10					9.99277	0				6.98505e-05				6.98505e-05				No
A0A317RXR6	B2M23_11600	M5595_17725	cobD_2	Aminotransferase	39531				16	7	14			12.3872	3.66641				0.000111761	4.38037e-05	8.25267e-05		7.93637e-05				No
A0A317RJ52	B2M23_04475	M5595_12955	glmS_1	B12 binding protein	64782					5	8			6.3609	1.4932					3.12883e-05	4.71581e-05		3.92232e-05				No
A0A1H0N7N2	B2M23_17230	M5595_02720	dgcN	Stage 0 sporulation protein A homolog	82277						9			9.22304	0						5.30529e-05		5.30529e-05				No
A0A317RG69	B2M23_01850	M5595_15605	apc3_2	Hydantoinase/oxoprolinase-like protein	57134					7	9			8.22743	0.83177					4.38037e-05	5.30529e-05		4.84283e-05				No
A0A317S1E5	B2M23_00220	M5595_17250	mepM_2	Murein DD-endopeptidase MepM/ murein hydrolase activator NlpD	40900					6	6			5.91483	0.1105					3.7546e-05	3.53686e-05		3.64573e-05				No
A0A0U2UHR7	B2M23_15285	M5595_00750	queG_1	4Fe-4S double cluster binding domain-containing protein	24450			3				3.39942	0	#DIV/0!	#DIV/0!			1.35277e-05				1.35277e-05					No
A0A0U2VLC2	B2M23_17545	M5595_03040		Uncharacterized protein	23176	7						7.33265	0	#DIV/0!	#DIV/0!	4.13252e-05						4.13252e-05					No
A0A0U2WRL9	B2M23_07760	M5595_09660		UPF0342 protein ACH52_0781	13670		61	63				61.9853	1.0067	#DIV/0!	#DIV/0!		0.000360544	0.000284082				0.000322313					No
A0A0U3E166	B2M23_13205	M5595_19345	bfmBAB	Pyruvate dehydrogenase complex E1 component beta subunit	35871						34			34.4655	0						0.000200422		0.000200422				No
A0A0U3E3L7	?			Uncharacterized protein	18770					20				20.0763	0					0.000125153			0.000125153				No
A0A0U3E5J2	B2M23_05590	M5595_11840	bzaA	ThiC-like protein	46674				16		13			14.5121	1.0558				0.000111761		7.6632e-05		9.41963e-05				No
A0A0U3E6W2	B2M23_13130	M5595_19270	cysS	Cysteine--tRNA ligase	53260				10					9.60865	0				6.98505e-05				6.98505e-05				No
A0A0U3E780	B2M23_20440	M5595_05960	ecfT_1	Cobalt ABC transporter permease protein	26177			23				22.7418	0	#DIV/0!	#DIV/0!			0.000103712				0.000103712					No
A0A0U3E8W9	B2M23_19050	M5595_04545	nusA	Transcription termination/antitermination protein NusA	46666				8					7.81337	0				5.58804e-05				5.58804e-05				No
A0A0U3EGJ6	B2M23_18450	M5595_03945		Oxidored_molyb domain-containing protein	13536				7		11			8.95851	1.75869				4.88953e-05		6.48424e-05		5.68689e-05				No
A0A0U3EKY3	B2M23_14955	M5595_00430	apbE	FAD:protein FMN transferase	38820				17					17.3078	0				0.000118746				0.000118746				No
A0A0U3EMA8	B2M23_08570	M5595_08840		Uncharacterized protein	23406			3				3.15124	0	#DIV/0!	#DIV/0!			1.35277e-05				1.35277e-05					No
A0A0U3EPL1	B2M23_02315	M5595_15125		Uncharacterized protein	6973			7				6.75937	0	#DIV/0!	#DIV/0!			3.15647e-05				3.15647e-05					No
A0A0U3F808	B2M23_01535	M5595_15925		Cell surface protein	159447		4					4.34198	0	#DIV/0!	#DIV/0!		2.36422e-05					2.36422e-05					No
A0A0U3FCE2	B2M23_06455	M5595_10970	adk	Adenylate kinase	23300				82	137	121			113.342	22.9543				0.000572774	0.0008573	0.000713267		0.000714447				No
A0A0U3FE28	B2M23_12825	M5595_18975		Uncharacterized protein	8435	29	24	13				21.9401	6.51287	#DIV/0!	#DIV/0!	0.000171205	0.000141853	5.86201e-05				0.000123893					No
A0A0U3FIY1	B2M23_08280	M5595_09135	nrdD	Anaerobic ribonucleoside-triphosphate reductase NrdD	86382						11			10.9137	0						6.48424e-05		6.48424e-05				No
A0A0U3FUT3	B2M23_08295	M5595_09120	dppA	Dipeptide/oligopeptide/nickel ABC transporter substrate-binding protein	58168						12			11.6807	0						7.07372e-05		7.07372e-05				No
A0A0U3FXV6	B2M23_11055	M5595_06355		Uncharacterized protein	62002	60						60.1744	0	#DIV/0!	#DIV/0!	0.000354216						0.000354216					No
A0A0U3G4T6	B2M23_05680	M5595_11755	rbr1_1	Rubrerythrin	22748					27				27.1238	0					0.000168957			0.000168957				No
A0A1H0I4W4	B2M23_14820	M5595_00290	por	Pyruvate-ferredoxin/flavodoxin oxidoreductase	128927				15	19				17.1256	2.2184				0.000104776	0.000118896			0.000111836				No
A0A1H0JVK8	B2M23_02900	M5595_14525		Exonuclease SbcC	119914		38					38.0239	0				0.000224601					0.000224601					No
A0A1H0K596	B2M23_02515	M5595_14920	tetO	Small GTP-binding protein domain-containing protein	73129						197			196.994	0						0.00116127		0.00116127				No
A0A1H0L2U1	B2M23_07905	M5595_09515	luxQ_2	Stage 0 sporulation protein A homolog	125085					1				1.31136	0					6.25767e-06			6.25767e-06				No
A0A1H0PDH9	B2M23_11165	M5595_20725	hin	Site-specific DNA recombinase	52750					3				3.02359	0					1.8773e-05			1.8773e-05				No
A0A1H0WGU5	B2M23_06325	M5595_11100	inlA_2	Listeria/Bacterioides repeat-containing protein	45838					1				1.15615	0					6.25767e-06			6.25767e-06				No
A0A1V0LN92	B2M23_00050	M5595_17435	yhdJ_1	Methyltransferase	25451					5	4			4.06865	0.541495					3.12883e-05	2.35791e-05		2.74337e-05				No
A0A1V0LTZ2	B2M23_00040	M5595_17440		Uncharacterized protein	14096		14	18				15.894	2.16145	#DIV/0!	#DIV/0!		8.27477e-05	8.11663e-05				8.1957e-05					No
A0A317RB10	B2M23_10485	M5595_06930	corA_1	Magnesium transporter	35855					2				1.72658	0					1.25153e-05			1.25153e-05				No
A0A317RBH0	B2M23_05105	M5595_12320		C1A family cysteine protease	67316				8					8.39325	0				5.58804e-05				5.58804e-05				No
A0A317RCB4	B2M23_13140	M5595_19280		UPF0246 protein C7955_11735	28591					2	4			2.78389	1.1483					1.25153e-05	2.35791e-05		1.80472e-05				No
A0A317RCC3	B2M23_13190	M5595_19330	yedK	Abasic site processing protein	21836					16				16.2577	0					0.000100123			0.000100123				No
A0A317RCM0	B2M23_12765	M5595_18915		Integral membrane protein (TIGR01906 family)	26144						4			3.85519	0						2.35791e-05		2.35791e-05				No
A0A317RCR7	B2M23_13110	M5595_19250		Regulatory GntR family protein	57177					4				3.85931	0					2.50307e-05			2.50307e-05				No
A0A317RCS8	B2M23_13160	M5595_19300	tsaE	t(6)A37 threonylcarbamoyladenosine biosynthesis protein TsaE	16987					4				4.33519	0					2.50307e-05			2.50307e-05				No
A0A317RD08	B2M23_13010	M5595_19150	dhaL_1	Dihydroxyacetone kinase-like protein	22151						7			6.56825	0						4.12634e-05		4.12634e-05				No
A0A317RD19	B2M23_13060	M5595_19200	pabB	Aminodeoxychorismate synthase	50456					6				6.33674	0					3.7546e-05			3.7546e-05				No
A0A317RD75	B2M23_13030	M5595_19170	lss_2	Surface rod structure-forming protein G	51322				12	3	5			6.58823	3.8624				8.38205e-05	1.8773e-05	2.94738e-05		4.40225e-05				No
A0A317RDC5	B2M23_12920	M5595_19070	mtgB_41	Trimethylamine--corrinoid protein Co-methyltransferase	54482				1					0.731955	0				6.98505e-06				6.98505e-06				No
A0A317RDS2	B2M23_13925	M5595_20060	thrB_2	Homoserine kinase	32899						2			1.88793	0						1.17895e-05		1.17895e-05				No
A0A317RDV4	B2M23_10495	M5595_06920		DrsE domain-containing protein	12694			15				14.5536	0	#DIV/0!	#DIV/0!			6.76386e-05				6.76386e-05					No
A0A317REB7	B2M23_10940	M5595_06470	gatB_2	PTS system IIB component (Gat family)	10600						4			3.71936	0						2.35791e-05		2.35791e-05				No
A0A317REZ5	B2M23_14275	M5595_20400	ydaF_3	Ribosomal-protein-alanine N-acetyltransferase	19106					11				11.3912	0					6.88343e-05			6.88343e-05				No
A0A317RF48	B2M23_10865	M5595_06545	ybaK	Cys-tRNA(Pro)/Cys-tRNA(Cys) deacylase	17628					1				0.982785	0					6.25767e-06			6.25767e-06				No
A0A317RF60	B2M23_10800	M5595_06615	bacD	Biotin carboxylase	41022				5	3	5			4.2115	0.852901				3.49252e-05	1.8773e-05	2.94738e-05		2.7724e-05				No
A0A317RF83	B2M23_10700	M5595_06715		Uncharacterized protein	8177		49	20				34.6472	14.4618	#DIV/0!	#DIV/0!		0.000289617	9.01847e-05				0.000189901					No
A0A317RF93	B2M23_10615	M5595_06795		4Fe-4S ferredoxin-type domain-containing protein	42706				9		12			10.2792	1.382				6.28654e-05		7.07372e-05		6.68013e-05				No
A0A317RFK3	B2M23_12745	M5595_18895	bglB	Beta-glucosidase	97495					4				4.43857	0					2.50307e-05			2.50307e-05				No
A0A317RFX9	B2M23_10465	M5595_06950	yfdE	Crotonobetainyl-CoA:carnitine CoA-transferase CaiB-like acyl-CoA transferase	43604						4			4.40344	0						2.35791e-05		2.35791e-05				No
A0A317RG50	B2M23_01895	M5595_15550		Uroporphyrinogen decarboxylase	42900	24	8	5				12.4476	8.18535	#DIV/0!	#DIV/0!	0.000141687	4.72844e-05	2.25462e-05				7.05057e-05					No
A0A317RGV1	B2M23_14050	M5595_20180		Uncharacterized protein	25486					8	3			5.23308	2.58092					5.00613e-05	1.76843e-05		3.38728e-05				No
A0A317RH23	B2M23_11050	M5595_06360		Uncharacterized protein DUF111	18665	14		8				11.1567	3.24206	#DIV/0!	#DIV/0!	8.26505e-05		3.60739e-05				5.93622e-05					No
A0A317RH73	B2M23_06990	M5595_10430	lsrK_2	Xylulokinase	55754	7085	7423	8348				7618.82	533.978	#DIV/0!	#DIV/0!	0.041827	0.043874	0.0376431				0.0411147					No
A0A317RH78	B2M23_10805	M5595_06610	arnC	Undecaprenyl-phosphate 4-deoxy-4-formamido-L-arabinose transferase	36332						4			3.54916	0						2.35791e-05		2.35791e-05				No
A0A317RH81	B2M23_06940	M5595_10480	tkt	Transketolase	31025				3	9				5.89781	3.29446				2.09551e-05	5.6319e-05			3.86371e-05				No
A0A317RHI6	B2M23_07120	M5595_10300	purA	Adenylosuccinate synthetase	46496					5	3			4.06748	1.33993					3.12883e-05	1.76843e-05		2.44863e-05				No
A0A317RHL5	B2M23_13530	M5595_19670		NAD(P)-dependent dehydrogenase (Short-subunit alcohol dehydrogenase family)	27839					3	3			3.05788	0.030625					1.8773e-05	1.76843e-05		1.82286e-05				No
A0A317RHM2	B2M23_06920	M5595_10500		Iron complex transport system ATP-binding protein	28463						11			10.8328	0						6.48424e-05		6.48424e-05				No
A0A317RHM4	B2M23_04815	M5595_12610	cca_1	tRNA nucleotidyltransferase (CCA-adding enzyme)	48448						8			7.54408	0						4.71581e-05		4.71581e-05				No
A0A317RHM7	B2M23_07130	M5595_10290	carB_1	Carbamoyl-phosphate synthase large chain	118207				5	4				4.289	0.44158				3.49252e-05	2.50307e-05			2.99779e-05				No
A0A317RHQ0	B2M23_06770	M5595_10655	yclQ	Iron complex transport system substrate-binding protein	36528				6	7	2			4.8935	2.25863				4.19103e-05	4.38037e-05	1.17895e-05		3.25012e-05				No
A0A317RHZ7	B2M23_04510	M5595_12920	cutC_2	Cobalamin-independent glycerol dehydratase large subunit	89016					3	7			5.16069	2.04655					1.8773e-05	4.12634e-05		3.00182e-05				No
A0A317RI44	B2M23_13265	M5595_19405		PHP domain-containing protein	94148					8				8.26091	0					5.00613e-05			5.00613e-05				No
A0A317RI48	B2M23_01765	M5595_15695		Helix-turn-helix protein	12787		23					22.6565	0	#DIV/0!	#DIV/0!		0.000135943					0.000135943					No
A0A317RI55	B2M23_13395	M5595_19530	ycdX_2	Putative hydrolase	27915						14			13.5456	0						8.25267e-05		8.25267e-05				No
A0A317RIA5	B2M23_07715	M5595_09705		Uncharacterized protein	20773					3				2.5372	0					1.8773e-05			1.8773e-05				No
A0A317RIH9	B2M23_16615	M5595_02090	proS_1	Prolyl-tRNA editing enzyme YbaK/EbsC (Cys-tRNA(Pro) deacylase)	17234					3				2.90646	0					1.8773e-05			1.8773e-05				No
A0A317RIP7	B2M23_14115	M5595_20245	hssR	Stage 0 sporulation protein A homolog	25951				2					2.1788	0				1.39701e-05				1.39701e-05				No
A0A317RIR3	B2M23_06860	M5595_10560		Uncharacterized protein	31491				7					7.47786	0				4.88953e-05				4.88953e-05				No
A0A317RIT2	B2M23_04280	M5595_13145		Uncharacterized protein	14004					4	4			4.21855	0.0714					2.50307e-05	2.35791e-05		2.43049e-05				No
A0A317RJ63	B2M23_04425	M5595_13005	pdg	Endonuclease III	23875						4			4.17589	0						2.35791e-05		2.35791e-05				No
A0A317RJ97	B2M23_04495	M5595_12935		Lactate dehydrogenase-like 2-hydroxyacid dehydrogenase	33403				8	9	12			9.39808	1.73895				5.58804e-05	5.6319e-05	7.07372e-05		6.09789e-05				No
A0A317RJH2	B2M23_20615	M5595_06140		Uroporphyrinogen decarboxylase	44352			8				7.97545	0	#DIV/0!	#DIV/0!			3.60739e-05				3.60739e-05					No
A0A317RJS1	B2M23_05000	M5595_12425	isp	Subtilase family protein	118441						2			2.35088	0						1.17895e-05		1.17895e-05				No
A0A317RJT0	B2M23_19755	M5595_05275		Putative adhesin	30250				12	5				8.39996	3.22474				8.38205e-05	3.12883e-05			5.75544e-05				No
A0A317RJV9	B2M23_04800	M5595_12625	hisZ	ATP phosphoribosyltransferase regulatory subunit	47487				9	7	10			8.69138	1.12843				6.28654e-05	4.38037e-05	5.89477e-05		5.52056e-05				No
A0A317RK63	B2M23_07670	M5595_09750	tetD_1	AraC family transcriptional regulator	32293						6			5.91112	0						3.53686e-05		3.53686e-05				No
A0A317RKF7	B2M23_20120	M5595_05640		Uncharacterized protein	26434						15			14.6827	0						8.84215e-05		8.84215e-05				No
A0A317RKM6	B2M23_19720	M5595_05240	iscS_1	Cysteine desulfurase	43228			10				9.99759	0	#DIV/0!	#DIV/0!			4.50924e-05				4.50924e-05					No
A0A317RKM9	B2M23_06190	M5595_11235	sucD	Propionaldehyde dehydrogenase	50042				6		3			4.4426	1.91982				4.19103e-05		1.76843e-05		2.97973e-05				No
A0A317RKP3	B2M23_16575	M5595_02055		Fido (Protein-threonine AMPylation protein)	33062					13	6			9.35779	3.8475					8.13497e-05	3.53686e-05		5.83591e-05				No
A0A317RKR2	B2M23_20575	M5595_06095		Protein-ADP-ribose hydrolase	28850	6		29				17.6281	11.6437	#DIV/0!	#DIV/0!	3.54216e-05		0.000130768				8.30948e-05					No
A0A317RKT5	B2M23_19855	M5595_05370	miaA	tRNA dimethylallyltransferase	35702		5	4				4.52484	0.15749	#DIV/0!	#DIV/0!		2.95527e-05	1.80369e-05				2.37948e-05					No
A0A317RKU7	B2M23_19800	M5595_05320	rbn	Ribonuclease Z	31229					4				4.28536	0					2.50307e-05			2.50307e-05				No
A0A317RL52	B2M23_02065	M5595_15375	nfo	Probable endonuclease 4	30597	15						15.0168	0	#DIV/0!	#DIV/0!	8.85541e-05						8.85541e-05					No
A0A317RLK6	B2M23_06155	M5595_11270		Dehydratase medium subunit	13343		15					14.5346	0	#DIV/0!	#DIV/0!		8.86582e-05					8.86582e-05					No
A0A317RLL3	B2M23_06105	M5595_11320	cadA_1	Copper/silver-translocating P-type ATPase	67196					6				6.34236	0					3.7546e-05			3.7546e-05				No
A0A317RLN2	B2M23_13430	M5595_19565	proC_3	Pyrroline-5-carboxylate reductase	28121				3					3.4662	0				2.09551e-05				2.09551e-05				No
A0A317RLX8	B2M23_05835	M5595_11590	pilT_1	Twitching motility protein PilT	38482	12	15					13.383	1.8038	#DIV/0!	#DIV/0!	7.08433e-05	8.86582e-05					7.97508e-05					No
A0A317RME6	B2M23_02970	M5595_14455	mtgB_33	Trimethylamine--corrinoid protein Co-methyltransferase	53812					5				4.80503	0					3.12883e-05			3.12883e-05				No
A0A317RMR5	B2M23_03610	M5595_13820	mtgB_27	Trimethylamine--corrinoid protein Co-methyltransferase	54279					3				2.96559	0					1.8773e-05			1.8773e-05				No
A0A317RMS0	B2M23_19890	M5595_05405	yigZ	Putative YigZ family protein	23559				1	2				1.20987	0.443252				6.98505e-06	1.25153e-05			9.75019e-06				No
A0A317RN39	B2M23_05815	M5595_11610		HSP20 family molecular chaperone IbpA	16186		25	9				17.0738	8.23804	#DIV/0!	#DIV/0!		0.000147764	4.05831e-05				9.41734e-05					No
A0A317RNE0	B2M23_02810	M5595_14615	araB_4	Ribulokinase	55804				8	7	4			6.17033	1.61345				5.58804e-05	4.38037e-05	2.35791e-05		4.10877e-05				No
A0A317RNF2	B2M23_02655	M5595_14775	yeiR_2	CobW/HypB/UreG family nucleotide-binding protein	22862					2				2.45392	0					1.25153e-05			1.25153e-05				No
A0A317RNF6	B2M23_02335	M5595_15105	ecsA_1	ABC-type multidrug transport system ATPase subunit	26095				5	5				4.72314	0.000885				3.49252e-05	3.12883e-05			3.31068e-05				No
A0A317RNL6	B2M23_02695	M5595_14735	mccF	Muramoyltetrapeptide carboxypeptidase LdcA involved in peptidoglycan recycling	32017						4			4.20194	0						2.35791e-05		2.35791e-05				No
A0A317RNU5	B2M23_05715	M5595_11715		Uroporphyrinogen decarboxylase	43515	14						14.1728	0	#DIV/0!	#DIV/0!	8.26505e-05						8.26505e-05					No
A0A317RNY4	B2M23_03825	M5595_13610	mtgB_23	Trimethylamine--corrinoid protein Co-methyltransferase	52659					3				2.7607	0					1.8773e-05			1.8773e-05				No
A0A317RNY5	B2M23_03255	M5595_14170		Iron complex transport system substrate-binding protein	40482					7	9			7.81588	1.06699					4.38037e-05	5.30529e-05		4.84283e-05				No
A0A317RP61	B2M23_03335	M5595_14090	deoC_4	Deoxyribose-phosphate aldolase	23939					6	4			4.85496	1.02957					3.7546e-05	2.35791e-05		3.05625e-05				No
A0A317RPJ6	B2M23_15485	M5595_00955		Uncharacterized protein	15889		14					14.1506	0	#DIV/0!	#DIV/0!		8.27477e-05					8.27477e-05					No
A0A317RPR9	B2M23_14955	M5595_00430	apbE	FAD:protein FMN transferase	38892					2				2.2278	0					1.25153e-05			1.25153e-05				No
A0A317RPV4	B2M23_14755	M5595_00225	slyA_1	DNA-binding MarR family transcriptional regulator	23542					7	8			7.51101	0.95791					4.38037e-05	4.71581e-05		4.54809e-05				No
A0A317RQA4	B2M23_02935	M5595_14490	betL_6	BCCT family betaine/carnitine transporter	59768			4				3.61498	0	#DIV/0!	#DIV/0!			1.80369e-05				1.80369e-05					No
A0A317RQC1	B2M23_03040	M5595_14385	rsmI	Ribosomal RNA small subunit methyltransferase I	30621					1				1.21943	0					6.25767e-06			6.25767e-06				No
A0A317RQL0	B2M23_15995	M5595_01460	fucO	Lactaldehyde reductase	41013	16	8	10				10.9954	3.36283	#DIV/0!	#DIV/0!	9.44577e-05	4.72844e-05	4.50924e-05				6.22782e-05					No
A0A317RQM7	B2M23_15100	M5595_00565	dhaD_1	Glycerol dehydrogenase	39205					15				14.6303	0					9.3865e-05			9.3865e-05				No
A0A317RQP2	B2M23_14625	M5595_00100		Uncharacterized protein	27191					19	10			14.702	4.63915					0.000118896	5.89477e-05		8.89217e-05				No
A0A317RQR7	B2M23_14885	M5595_00365	hsdR	Type I restriction enzyme R Protein	120048				18	19				18.7008	0.7224				0.000125731	0.000118896			0.000122313				No
A0A317RR17	B2M23_15220	M5595_00685		NAD(P)H-dependent flavin oxidoreductase YrpB (Nitropropane dioxygenase family)	38555					6	8			7.00167	1.07493					3.7546e-05	4.71581e-05		4.23521e-05				No
A0A317RRD9	B2M23_19505	M5595_05010	nikE	Nickel transport system ATP-binding protein	28070					3				2.58014	0					1.8773e-05			1.8773e-05				No
A0A317RRE5	B2M23_02300	M5595_15140		Uncharacterized protein (TIGR00296 family)/AmmeMemoRadiSam system protein A/AmmeMemoRadiSam system protein B	55486					3				2.81556	0					1.8773e-05			1.8773e-05				No
A0A317RRM5	B2M23_02855	M5595_14570	immR_2	Helix-turn-helix protein	14677						2			2.23987	0						1.17895e-05		1.17895e-05				No
A0A317RS63	B2M23_17995	M5595_03490	coaBC_1	Coenzyme A biosynthesis bifunctional protein CoaBC	43053					4				4.47051	0					2.50307e-05			2.50307e-05				No
A0A317RS76	B2M23_19590	M5595_05100	maa	Acetyltransferase	21229						3			3.45467	0						1.76843e-05		1.76843e-05				No
A0A317RSF4	B2M23_14770	M5595_00240	denK	Uncharacterized protein YgbK (DUF1537 family)	45872						3			2.67892	0						1.76843e-05		1.76843e-05				No
A0A317RSH1	B2M23_19145	M5595_04650	dprA_2	DNA processing protein	41019					6	2			3.52721	1.99245					3.7546e-05	1.17895e-05		2.46678e-05				No
A0A317RSI4	B2M23_15425	M5595_00890		Uncharacterized protein	20870				4	7				5.73738	1.34677				2.79402e-05	4.38037e-05			3.58719e-05				No
A0A317RSL0	B2M23_15275	M5595_00740		P-type Ca(2+) transporter	97157				6	6	8			6.37499	0.901968				4.19103e-05	3.7546e-05	4.71581e-05		4.22048e-05				No
A0A317RSP3	B2M23_18760	M5595_04250		Uncharacterized protein	12081		91					90.801	0	#DIV/0!	#DIV/0!		0.00053786					0.00053786					No
A0A317RSX8	B2M23_19610	M5595_05120	ftsH4	ATP-dependent zinc metalloprotease FtsH	66792					3				2.50658	0					1.8773e-05			1.8773e-05				No
A0A317RSZ1	B2M23_14525	M5595_20655		AcrR family transcriptional regulator	20997					5	3			3.97635	0.81191					3.12883e-05	1.76843e-05		2.44863e-05				No
A0A317RT27	B2M23_19430	M5595_04935		Acetyltransferase (GNAT) family protein	38714					6				6.43674	0					3.7546e-05			3.7546e-05				No
A0A317RT40	B2M23_17950	M5595_03445		CRP-like cAMP-binding protein	26157					2	4			2.98265	0.805085					1.25153e-05	2.35791e-05		1.80472e-05				No
A0A317RT92	B2M23_17985	M5595_03480		Formylmethanofuran dehydrogenase subunit E	19757					5	5			4.85547	0.26368					3.12883e-05	2.94738e-05		3.03811e-05				No
A0A317RTA9	B2M23_17600	M5595_03095	gloB	Glyoxylase-like metal-dependent hydrolase (Beta-lactamase superfamily II)	33622					6				5.53057	0					3.7546e-05			3.7546e-05				No
A0A317RTG3	B2M23_10220	M5595_07195		Serine-type D-Ala-D-Ala carboxypeptidase	60114			6				5.95083	0	#DIV/0!	#DIV/0!			2.70554e-05				2.70554e-05					No
A0A317RTL4	B2M23_09980	M5595_07445		RNA-binding protein YlmH	28503					2				1.75448	0					1.25153e-05			1.25153e-05				No
A0A317RTL9	B2M23_09950	M5595_07475		Uncharacterized protein	42663					3	10			6.61937	3.73742					1.8773e-05	5.89477e-05		3.88603e-05				No
A0A317RTN3	B2M23_18445	M5595_03940	mobB	Molybdopterin-guanine dinucleotide biosynthesis protein B	27739					2				1.63903	0					1.25153e-05			1.25153e-05				No
A0A317RTP8	B2M23_15495	M5595_00965		Uncharacterized protein	37121				14	6	2			7.26977	4.82687				9.77906e-05	3.7546e-05	1.17895e-05		4.90421e-05				No
A0A317RTR2	B2M23_18515	M5595_04010		Lactoylglutathione lyase	14996						5			5.28497	0						2.94738e-05		2.94738e-05				No
A0A317RTV9	B2M23_18045	M5595_03535	yjdJ_1	Uncharacterized protein	10066		12					12.3952	0	#DIV/0!	#DIV/0!		7.09266e-05					7.09266e-05					No
A0A317RTX2	B2M23_15105	M5595_00570	ydaF_1	Ribosomal-protein-alanine N-acetyltransferase	21313						4			4.03026	0						2.35791e-05		2.35791e-05				No
A0A317RTY2	B2M23_15055	M5595_00520		Uncharacterized protein YgbK (DUF1537 family)	52808	8						8.49943	0	#DIV/0!	#DIV/0!	4.72288e-05						4.72288e-05					No
A0A317RU09	B2M23_14890	M5595_00370		Putative transport protein	80978				4					4.38125	0				2.79402e-05				2.79402e-05				No
A0A317RU38	B2M23_17470	M5595_02960	mleN_1	Transporter (NhaC family)	54878				11	6	5			7.21902	2.5503				7.68355e-05	3.7546e-05	2.94738e-05		4.79518e-05				No
A0A317RU45	B2M23_19620	M5595_05130		Putative Fe-Mo cluster-binding NifX family protein	14631						11			10.9606	0						6.48424e-05		6.48424e-05				No
A0A317RU70	B2M23_08975	M5595_08440	xseA	Exodeoxyribonuclease 7 large subunit	45446				2	3				2.16371	0.644595				1.39701e-05	1.8773e-05			1.63715e-05				No
A0A317RU89	B2M23_14455	M5595_20580	smc_3	Chromosome partition protein Smc	135014				1					1.07908	0				6.98505e-06				6.98505e-06				No
A0A317RUE4	B2M23_17305	M5595_02790		Dipeptidase E	22998						3			2.77441	0						1.76843e-05		1.76843e-05				No
A0A317RUG7	B2M23_19415	M5595_04920	ywqF_2	UDP-glucose 6-dehydrogenase	49724					9				8.73685	0					5.6319e-05			5.6319e-05				No
A0A317RUL7	B2M23_18890	M5595_04380	copA	Copper-exporting P-type ATPase	92355						3			2.61078	0						1.76843e-05		1.76843e-05				No
A0A317RUM4	B2M23_18840	M5595_04330	arcC1	Carbamate kinase	32908				7		5			5.64675	0.890405				4.88953e-05		2.94738e-05		3.91846e-05				No
A0A317RUR6	B2M23_07975	M5595_09445		LPXTG-motif cell wall-anchored protein/fimbrial isopeptide formation D2 family protein	58396				38	2				19.5909	17.9372				0.000265432	1.25153e-05			0.000138974				No
A0A317RUV7	B2M23_18785	M5595_04275	cinA_2	Molybdopterin molybdenumtransferase	36457					1				0.582865	0					6.25767e-06			6.25767e-06				No
A0A317RUX0	B2M23_18330	M5595_03830	phnX	Phosphonoacetaldehyde hydrolase	29198				8	11	9			9.21122	1.12391				5.58804e-05	6.88343e-05	5.30529e-05		5.92559e-05				No
A0A317RUX5	B2M23_09220	M5595_08195		CxxC motif-containing protein	13351				4	1	3			2.81998	1.2147				2.79402e-05	6.25767e-06	1.76843e-05		1.7294e-05				No
A0A317RUY9	B2M23_18230	M5595_03730		Secondary thiamine-phosphate synthase enzyme	15005						6			6.17505	0						3.53686e-05		3.53686e-05				No
A0A317RUZ4	B2M23_09760	M5595_07660		EAL domain-containing protein (Putative c-di-GMP-specific phosphodiesterase class I)	90431		6					5.60355	0	#DIV/0!	#DIV/0!		3.54633e-05					3.54633e-05					No
A0A317RV13	B2M23_09010	M5595_08405	cdr_1	NADPH-dependent 2,4-dienoyl-CoA reductase/sulfur reductase-like enzyme	60598				5	4				4.7286	0.23863				3.49252e-05	2.50307e-05			2.99779e-05				No
A0A317RVA9	B2M23_17580	M5595_03075		Uncharacterized protein	18336					6				5.63102	0					3.7546e-05			3.7546e-05				No
A0A317RVS9	B2M23_09130	M5595_08285		Acyl-CoA hydrolase	47099	24	29	44				32.2618	8.80861			0.000141687	0.000171406	0.000198406				0.0001705					No
A0A317RVX5	B2M23_08930	M5595_08485	lepA	Elongation factor 4	66805					4	6			5.08493	0.914635					2.50307e-05	3.53686e-05		3.01996e-05				No
A0A317RWB7	B2M23_18200	M5595_03700		Uncharacterized protein DUF4180	13907	19		3				11.0331	8.06076	#DIV/0!	#DIV/0!	0.000112169		1.35277e-05				6.28481e-05					No
A0A317RWD9	B2M23_08555	M5595_08855		Uncharacterized protein	19366						3			3.28981	0						1.76843e-05		1.76843e-05				No
A0A317RWM3	B2M23_09900	M5595_07520	thiD	Hydroxymethylpyrimidine/phosphomethylpyrimidine kinase	27729			11				11.125	0	#DIV/0!	#DIV/0!			4.96016e-05				4.96016e-05					No
A0A317RWM7	?			Uncharacterized protein	6466	45	35	53				44.5281	7.57953	#DIV/0!	#DIV/0!	0.000265662	0.000206869	0.00023899				0.000237174					No
A0A317RWW2	B2M23_09145	M5595_08275		von Willebrand factor type A domain-containing protein	74180				20	12				15.881	3.69335				0.000139701	7.5092e-05			0.000107396				No
A0A317RX54	B2M23_00180	M5595_17290	xre_4	Transcriptional regulator with XRE-family HTH domain	23129					4	7			5.33963	1.7746					2.50307e-05	4.12634e-05		3.3147e-05				No
A0A317RX96	B2M23_08440	M5595_08975		Alpha-ribazole kinase	27250						2			1.7441	0						1.17895e-05		1.17895e-05				No
A0A317RXF6	B2M23_08435	M5595_08980	yodJ	D-Ala-D-Ala carboxypeptidase	28728					5	7			6.16036	1.05736					3.12883e-05	4.12634e-05		3.62758e-05				No
A0A317RXQ3	B2M23_07935	M5595_09485	yjbM	Putative GTP pyrophosphokinase	32386				5	5	8			6.09475	1.50432				3.49252e-05	3.12883e-05	4.71581e-05		3.77906e-05				No
A0A317RXS2	B2M23_09990	M5595_07435	yloA	Rqc2 homolog RqcH	69559				11		4			7.91148	3.45092				7.68355e-05		2.35791e-05		5.02073e-05				No
A0A317RXS9	B2M23_01355	M5595_16105	yvbK	Acetyltransferase (GNAT) family protein	17484			2				2.00952	0	#DIV/0!	#DIV/0!			9.01847e-06				9.01847e-06					No
A0A317RY17	B2M23_09490	M5595_07935	yddE	PhzF family phenazine biosynthesis protein	32021					2				2.34293	0					1.25153e-05			1.25153e-05				No
A0A317RY91	B2M23_11870	M5595_18010	yhdN_3	4Fe-4S ferredoxin-type domain-containing protein	43098						0			0.227462	0												No
A0A317RYB8	B2M23_12030	M5595_18170		D-lactate dehydrogenase (Cytochrome)	51518					2				1.7013	0					1.25153e-05			1.25153e-05				No
A0A317RYF6	B2M23_11830	M5595_17965	nfdA_2	Amidohydro_3 domain-containing protein	55877					3				3.25443	0					1.8773e-05			1.8773e-05				No
A0A317RYJ2	B2M23_08820	M5595_08595	relA	(p)ppGpp synthase	83045					9	16			12.2785	3.60165					5.6319e-05	9.43163e-05		7.53176e-05				No
A0A317RYM1	B2M23_08670	M5595_08745	hemN	Heme chaperone HemW	42571						4			3.60011	0						2.35791e-05		2.35791e-05				No
A0A317RYS7	B2M23_08315	M5595_09100		Phosphoglycolate phosphatase	24504					7				6.93909	0					4.38037e-05			4.38037e-05				No
A0A317RYS8	B2M23_00390	M5595_17080	cysK	O-acetylserine (thiol)-lyase	32875			9				9.16484	0	#DIV/0!	#DIV/0!			4.05831e-05				4.05831e-05					No
A0A317RYV9	B2M23_00285	M5595_17185	cdaR_2	YbbR domain-containing protein	44029						5			5.40121	0						2.94738e-05		2.94738e-05				No
A0A317RZ00	B2M23_11945	M5595_18085	yfkN_3	2',3'-cyclic-nucleotide 2'-phosphodiesterase (5'-nucleotidase family)	79724						3			2.66127	0						1.76843e-05		1.76843e-05				No
A0A317RZI4	B2M23_00215	M5595_17255		Uncharacterized protein DUF1836	22067					5				5.22856	0					3.12883e-05			3.12883e-05				No
A0A317RZK7	B2M23_12015	M5595_18155		FAD/FMN-containing dehydrogenase	52708					9				9.33463	0					5.6319e-05			5.6319e-05				No
A0A317RZM6	B2M23_01380	M5595_16080		Uncharacterized protein	29331						4			4.42426	0						2.35791e-05		2.35791e-05				No
A0A317RZP7	B2M23_01300	M5595_16160	yacL	Uncharacterized protein YacL	40597			10				9.72023	0	#DIV/0!	#DIV/0!			4.50924e-05				4.50924e-05					No
A0A317RZT2	B2M23_00665	M5595_16805		Peptidoglycan hydrolase-like protein with peptidoglycan-binding domain	26318		9	11				10.1772	0.87724	#DIV/0!	#DIV/0!		5.31949e-05	4.96016e-05				5.13983e-05					No
A0A317S0H9	B2M23_01710	M5595_15750		Flavodoxin	17215					8	5			6.66031	1.57115					5.00613e-05	2.94738e-05		3.97676e-05				No
A0A317S0L6	B2M23_12240	M5595_18385	rsmE	Ribosomal RNA small subunit methyltransferase E	26936					2				2.10674	0					1.25153e-05			1.25153e-05				No
A0A317S0Z1	B2M23_11605	M5595_17730	cobU	Adenosylcobinamide kinase	20892				20	21	19			20.0511	0.914694				0.000139701	0.000131411	0.000112001		0.000127704				No
A0A317S107	B2M23_01445	M5595_16015	ytrA_2	DNA-binding transcriptional regulator YhcF (GntR family)	14106		2					1.94682	0	#DIV/0!	#DIV/0!		1.18211e-05					1.18211e-05					No
A0A317S1H9	B2M23_00370	M5595_17100		Uncharacterized membrane protein HdeD (DUF308 family)	50916				9					8.77699	0				6.28654e-05				6.28654e-05				No
A0A6N2YHQ0	B2M23_04520	M5595_12910	larB_2	AIR carboxylase	26503			33				33.4126	0					0.000148805				0.000148805					No
A0A6N3ABG1	B2M23_10185	M5595_07240	serS	Seryl-tRNA synthetase	48930						36			36.3772	0						0.000212212		0.000212212				No
A0A6N3AD93	B2M23_10085	M5595_07340	rsmD	Ribosomal RNA small subunit methyltransferase D	21077		2					1.9299	0	#DIV/0!	#DIV/0!		1.18211e-05					1.18211e-05					No
A0A6N3B5R9	B2M23_04665	M5595_12760	acsC_2	Corrinoid/iron-sulfur protein large subunit	48183						41			40.8333	0						0.000241685		0.000241685				No
A0A6N3BEI1	B2M23_08865	M5595_08550		Nitroreductase family protein	30381	12						11.7599	0	#DIV/0!	#DIV/0!	7.08433e-05						7.08433e-05					No
A0A6N3BN07	B2M23_09095	M5595_08320	brnQ_1	Branched-chain amino acid transport system carrier protein	46798	28		19				23.559	4.81185	#DIV/0!	#DIV/0!	0.000165301		8.56755e-05				0.000125488					No
A0A6N3BNM1	B2M23_07965	M5595_09455		Alpha/beta hydrolase family protein	40409	27	41					33.8513	6.69965	#DIV/0!	#DIV/0!	0.000159397	0.000242333					0.000200865					No
A0A6N3C6B0	?			Xylose isomerase-like TIM barrel	30762					27	12			19.5831	7.6547					0.000168957	7.07372e-05		0.000119847				No
A0A6N3CDZ9	B2M23_13120	M5595_19260		Uncharacterized protein	13397			5				5.14226	0	#DIV/0!	#DIV/0!			2.25462e-05				2.25462e-05					No
A0A6N3E5G3	B2M23_02240	M5595_15200	cadA_2	Cadmium, zinc and cobalt-transporting ATPase	102345					7				7.1801	0					4.38037e-05			4.38037e-05				No
A0A6N3FI07	B2M23_00265	M5595_17205		Uncharacterized protein	46837						15			14.8806	0						8.84215e-05		8.84215e-05				No
A0A6N3FKZ4	B2M23_00540	M5595_16930	pgk/tpi	Phosphoglycerate kinase	41957				12					11.8086	0				8.38205e-05				8.38205e-05				No
A0A6N3G9R6	B2M23_15330	M5595_00795		D-arabitol-phosphate dehydrogenase	37293					6				6.25715	0					3.7546e-05			3.7546e-05				No
A0A6N3GFS7	B2M23_14850	M5595_00325		UPF0313 protein ELLFYP34_03874	71655					2				2.35951	0					1.25153e-05			1.25153e-05				No
A0A6N3GID3	B2M23_10875	M5595_06535	deoR_1	Deoxyribonucleoside regulator	35264			15				14.8132	0	#DIV/0!	#DIV/0!			6.76386e-05				6.76386e-05					No
A0A6N3H9C0	-			SirA-like protein	22304					5				4.57647	0					3.12883e-05			3.12883e-05				No
A0A6N3HNX5	B2M23_20650	M5595_06175	hcnB_3	Hydrogen cyanide synthase subunit HcnB	45153					3				3.32038	0					1.8773e-05			1.8773e-05				No
				Total intensity		169388	169189	221767	143163	159804	169642	186781	24738.7	157536	10928.6												No

## Sheet: Proteins FC>2 or <-2
Protein ID	Locus tag B2	Gene	Function	Mass (Da)	WT1	WT2	WT3	Clone 2 (1)	Clone 2 (2)	Clone 2 (3)	Mean WT	Sd WT	Mean Clone 2	Sd Clone 2	Ratio to total intensity WT1	Ratio to total intensity WT2	Ratio to total intensity WT3	Ratio to total intensity Clone 2 (1)	Ratio to total intensity Clone 2 (2)	Ratio to total intensity Clone 2 (3)	Mean ratio to total intensity WT1	Mean ratio to total intensity Clone 2	FC	Log2FC	Pvalue	Significative FC >2 or <-2 pvalue > 0.05 (Yes/No)
A0A317RQU5	M5595_00210	pgiB	Glucose-6-phosphate isomerase	49694	127	146	144	915	853	926	138.802	8.67566	898.031	31.8547	0.000749758	0.00086294	0.00064933	0.00639132	0.00533779	0.00545855	0.000754009	0.00572922	7.59834	2.92568	0.0024129	Yes
A0A317RSE4	M5595_00290	por	Pyruvate-ferredoxin/flavodoxin oxidoreductase	129104	282	460	495	1870	2011	1524	412.505	93.5018	1801.9	204.835	0.00166482	0.00271885	0.00223207	0.013062	0.0125842	0.00898362	0.00220525	0.0115433	5.23446	2.38804	0.010379	Yes
A0A317RVX0	M5595_08135	bcp	Peroxiredoxin Q/BCP	17417	5	1	3	17	12	10	2.77363	1.70096	13.1786	2.76872	2.9518e-05	5.91055e-06	1.35277e-05	0.000118746	7.5092e-05	5.89477e-05	1.63188e-05	8.42618e-05	5.16349	2.36835	0.0165085	Yes
A0A317RTV7	M5595_03365	asrC_2	Anaerobic sulfite reductase subunit C	38990	71	144	130	461	509	526	114.977	31.581	499.008	27.5951	0.000419156	0.000851119	0.000586201	0.00322011	0.00318515	0.00310065	0.000618825	0.00316863	5.1204	2.35626	0.00141519	Yes
A0A317RDW3	M5595_20730		T5orf172 domain-containing protein	53188	17	31	18	78	98	112	21.9569	6.22343	95.9581	13.6386	0.000100361	0.000183227	8.11663e-05	0.000544834	0.000613251	0.000660214	0.000121585	0.0006061	4.98499	2.31759	0.00472756	Yes
A0A317RVB5	M5595_03370	asrB_2	Anaerobic sulfite reductase subunit B	29906	79	165	147	504	493	482	130.351	36.8526	493.112	9.09092	0.000466385	0.000975241	0.000662858	0.00352046	0.00308503	0.00284128	0.000701494	0.00314892	4.48888	2.16635	0.00753884	Yes
A0A317RPB8	M5595_13580	megL_2	O-acetylhomoserine sulfhydrylase	46225	27	9	6	56	53	52	14.1673	8.98373	54.0003	1.71402	0.000159397	5.31949e-05	2.70554e-05	0.000391163	0.000331656	0.000306528	7.98826e-05	0.000343116	4.29525	2.10274	0.00177743	Yes
A0A317RXW0	M5595_07640		Putative iron-only hydrogenase system regulator	9128	8	15	19	53	38	45	13.9583	4.86994	45.5455	6.24166	4.72288e-05	8.86582e-05	8.56755e-05	0.000370207	0.000237791	0.000265264	7.38542e-05	0.000291088	3.94138	1.9787	0.0279138	Yes
A0A317RV53	M5595_03375	asrA_2	Anaerobic sulfite reductase subunit A	39928	122	213	243	574	635	632	192.598	51.2875	613.774	28.3175	0.00072024	0.00125895	0.00109574	0.00400942	0.00397362	0.00372549	0.00102498	0.00390284	3.80774	1.92893	0.00256968	Yes
A0A317RDT2	M5595_20110		Chitobiase/beta-hexosaminidase-like protein	23245		17	16	46	54	44	16.2048	0.3815	48.046	4.52667		0.000100479	7.21478e-05	0.000321312	0.000337914	0.00025937	8.63136e-05	0.000306199	3.54751	1.82681	0.037464	Yes
A0A317RGY1	M5595_15525	fliY_2	Amino acid ABC transporter substrate-binding protein (PAAT family)	29377	46	30	55	115	134	123	43.6045	10.3143	124.25	7.66879	0.000271566	0.000177316	0.000248008	0.00080328	0.000838527	0.000725056	0.000232297	0.000788955	3.39632	1.76397	0.00474315	Yes
A0A0U3FTW8	M5595_10980	rplO	50S ribosomal protein L15	15969	36	119	126	265	285	221	93.5998	41.0875	256.911	27.0197	0.00021253	0.000703355	0.000568164	0.00185104	0.00178343	0.00130274	0.000494683	0.00164574	3.32685	1.73416	0.0242806	Yes
A0A317RTS0	M5595_03565	yhhW	Uncharacterized protein	31212	9	10	14	27	32	27	10.8808	1.88938	28.5095	2.3732	5.31325e-05	5.91055e-05	6.31293e-05	0.000188596	0.000200245	0.000159159	5.84558e-05	0.000182667	3.12487	1.6438	0.00639672	Yes
A0A317RRA2	M5595_00280	hicd	Isocitrate dehydrogenase (NAD+)	44423	90	96	96	233	251	265	93.9493	3.06929	249.761	13.1435	0.000531325	0.000567413	0.000432887	0.00162752	0.00157067	0.00156211	0.000510541	0.00158677	3.10801	1.63599	0.000612685	Yes
A0A317RW87	M5595_09035		Uncharacterized protein DUF3786	24741	30	45	23	82	90	90	32.6905	8.97088	87.4874	3.97557	0.000177108	0.000265975	0.000103712	0.000572774	0.00056319	0.000530529	0.000182265	0.000555498	3.04774	1.60774	0.00538724	Yes
A0A317RH11	M5595_19830		Dipeptide epimerase	38155	66	99	120	223	268	223	94.9419	22.0396	237.698	21.098	0.000389638	0.000585144	0.000541108	0.00155767	0.00167705	0.00131453	0.000505297	0.00151642	3.00104	1.58546	0.0069945	Yes
A0A317RR98	M5595_00170	clpB	Chaperone protein ClpB	98200	29	38	35	82	93	84	33.8678	3.45945	86.2242	4.62907	0.000171205	0.000224601	0.000157823	0.000572774	0.000581963	0.00049516	0.000184543	0.000549966	2.98015	1.57539	0.00134276	Yes
A0A317RN05	M5595_13360	yhaM	3'-5' exoribonuclease	35581	12	11	14	30	32	26	12.3794	1.44846	29.0898	2.44515	7.08433e-05	6.5016e-05	6.31293e-05	0.000209551	0.000200245	0.000153264	6.63295e-05	0.000187687	2.82961	1.5006	0.0081068	Yes
A0A317RW70	M5595_08925	rplA	50S ribosomal protein L1	25090	50	122	156	238	245	250	108.957	44.088	244.085	4.97659	0.00029518	0.000721087	0.000703441	0.00166244	0.00153313	0.00147369	0.000573236	0.00155642	2.71515	1.44103	0.0181163	Yes
A0A317S0W5	M5595_17925	fusA_2	Elongation factor G	76427	135	169	196	355	379	383	166.556	24.8923	372.761	12.3162	0.000796987	0.000998883	0.00088381	0.00247969	0.00237166	0.0022577	0.000893227	0.00236968	2.65294	1.40759	0.00242158	Yes
A0A317RLJ1	M5595_19820	dppD	Peptide/nickel transport system ATP-binding protein/oligopeptide transport system ATP-binding protein	36580	20	45	68	97	86	101	44.414	19.7643	94.9701	6.45235	0.000118072	0.000265975	0.000306628	0.000677549	0.000538159	0.000595371	0.000230225	0.000603693	2.62219	1.39077	0.028461	Yes
A0A317RST8	M5595_00285		Polyphosphate:AMP phosphotransferase	58552	11	21	16	42	31	32	15.7042	4.06969	35.1216	4.71761	6.49397e-05	0.000124122	7.21478e-05	0.000293372	0.000193988	0.000188633	8.70697e-05	0.000225331	2.58794	1.3718	0.0494615	Yes
A0A0U3FSK0	M5595_10940	rpsK	30S ribosomal protein S11	14041	47	164	236	292	333	302	149.089	78.0117	308.996	17.4196	0.000277469	0.00096933	0.00106418	0.00203963	0.0020838	0.00178022	0.000770327	0.00196789	2.55461	1.3531	0.0295537	Yes
A0A317RM06	M5595_10240	glgP_1	Glucose-1-phosphate adenylyltransferase	41722	31	22	29	55	60	57	27.0371	3.79887	57.3869	2.00115	0.000183012	0.000130032	0.000130768	0.000384177	0.00037546	0.000336002	0.000147937	0.000365213	2.4687	1.30375	0.0020998	Yes
A0A317RZN0	M5595_17705		Cobalt-precorrin 3 C17-methyltransferase	27083	37	39	46	82	79	87	40.4482	3.81787	82.6544	3.46871	0.000218433	0.000230511	0.000207425	0.000572774	0.000494356	0.000512845	0.00021879	0.000526658	2.40714	1.26732	0.00356946	Yes
A0A0U2UDW1	M5595_05835	cbf2	Peptidylprolyl isomerase	29053	52	64	74	130	127	127	63.6414	8.8702	127.812	1.51668	0.000306988	0.000378275	0.000333684	0.000908056	0.000794724	0.000748635	0.000339649	0.000817138	2.40583	1.26654	0.00816858	Yes
A0A0U2WUP4	M5595_03305	rplT	50S ribosomal protein L20	13522	47	112	81	159	180	152	80.1829	26.6121	163.696	11.5907	0.000277469	0.000661982	0.000365248	0.00111062	0.00112638	0.000896005	0.0004349	0.00104434	2.40132	1.26383	0.0164855	Yes
A0A317RYC7	M5595_18695	gadB	Glutamate decarboxylase	54332	63	66	82	132	151	131	70.3264	8.00727	138.043	9.10588	0.000371927	0.000390096	0.000369757	0.000922026	0.000944908	0.000772214	0.00037726	0.000879716	2.33185	1.22148	0.00488233	Yes
A0A317RU32	M5595_08260		Uncharacterized protein	22093		13	13	31	21	21	12.9053	0.30565	24.2162	4.78898		7.68371e-05	5.86201e-05	0.000216536	0.000131411	0.00012379	6.77286e-05	0.000157246	2.3217	1.21518	0.0280942	Yes
A0A317RML1	M5595_14095	trxB_4	Thioredoxin reductase (NADPH)	44556	449	768	781	1320	1346	1214	666.256	153.455	1293.21	56.9818	0.00265072	0.0045393	0.00352171	0.00922026	0.00842282	0.00715625	0.00357058	0.00826644	2.31515	1.21111	0.0188907	Yes
A0A317RLG2	M5595_11060	rplB	50S ribosomal protein L2	30324	34	44	60	90	88	85	46.1603	10.7161	87.4982	2.17593	0.000200723	0.000260064	0.000270554	0.000628654	0.000550675	0.000501055	0.00024378	0.000560128	2.29767	1.20017	0.0162303	Yes
A0A317REH2	M5595_19995		Transglutaminase-like putative cysteine protease	52557	62	63	67	133	131	108	63.9318	2.0318	123.925	11.4017	0.000366024	0.000372365	0.000302119	0.000929011	0.000819754	0.000636635	0.000346836	0.000795133	2.29254	1.19694	0.0104836	Yes
A0A317RU53	M5595_03035	fliY_1	Amino acid ABC transporter substrate-binding protein (PAAT family)	30005	83	106	133	182	212	216	107.435	20.5398	203.102	15.0191	0.000489999	0.000626518	0.000599729	0.00127128	0.00132663	0.00127327	0.000572082	0.00129039	2.2556	1.17351	0.00101452	Yes
A0A317RU93	M5595_03105	argH	Argininosuccinate lyase	51190	7	21	16	29	32	22	14.4499	5.6937	27.7971	3.97287	4.13252e-05	0.000124122	7.21478e-05	0.000202566	0.000200245	0.000129685	7.91982e-05	0.000177499	2.2412	1.16427	0.0456312	Yes
A0A317RHJ8	M5595_10090	glnH_2	Amino acid ABC transporter substrate-binding protein (PAAT family)	27949	368	420	463	728	761	867	417.363	38.7563	785.381	58.9691	0.00217253	0.00248243	0.00208778	0.00508511	0.00476208	0.00511076	0.00224758	0.00498599	2.21838	1.14951	0.00353795	Yes
A0A317RWG6	M5595_09015	cooS1	Carbon monoxide dehydrogenase	68456	802	1389	1495	2164	2369	2323	1228.64	304.817	2285.34	87.7451	0.00473469	0.00820975	0.00674131	0.0151156	0.0148244	0.0136935	0.00656192	0.0145445	2.21651	1.14829	0.010985	Yes
A0A317RIQ1	M5595_10510		Iron complex transport system substrate-binding protein	39876	62	80	92	118	142	166	78.2322	12.5612	141.697	19.5847	0.000366024	0.000472844	0.00041485	0.000824235	0.000888589	0.000978531	0.000417906	0.000897118	2.1467	1.10212	0.00415847	Yes
A0A317RIM8	M5595_10250	glgD	Glucose-1-phosphate adenylyltransferase	41958	27	58	58	87	100	65	47.6251	14.6553	84.0963	14.4645	0.000159397	0.000342812	0.000261536	0.000607699	0.000625767	0.00038316	0.000254582	0.000538875	2.11671	1.08182	0.0473356	Yes
A0A317RYQ0	M5595_18640	pyrE	Orotate phosphoribosyltransferase	24626	60	63	59	106	124	98	60.45	1.76772	109.645	10.8064	0.000354216	0.000372365	0.000266045	0.000740415	0.000775951	0.000577687	0.000330875	0.000698017	2.10961	1.07698	0.00292406	Yes
A0A317RZ88	M5595_17685	hemL2	Glutamate-1-semialdehyde 2,1-aminomutase	46243	30	41	30	67	67	48	33.7046	5.41823	60.8903	8.76224	0.000177108	0.000242333	0.000135277	0.000467998	0.000419264	0.000282949	0.000184906	0.00039007	2.10956	1.07694	0.0212372	Yes
A0A317RVW6	M5595_09120	dppA	Peptide/nickel transport system substrate-binding protein	58149	61	44	23	80	83	76	42.6137	15.7248	79.7825	3.02859	0.00036012	0.000260064	0.000103712	0.000558804	0.000519386	0.000448002	0.000241299	0.000508731	2.1083	1.07608	0.0120188	Yes
A0A317RKA9	M5595_05890		Iron complex transport system substrate-binding protein	37294	24	29	33	51	49	52	28.6468	3.4923	50.5459	1.4675	0.000141687	0.000171406	0.000148805	0.000356237	0.000306626	0.000306528	0.000153966	0.00032313	2.09871	1.06951	0.00945982	Yes
A0A317S0U4	M5595_16265	thlA	Acetyl-CoA C-acetyltransferase	40704	96	232	288	352	364	340	205.301	80.6637	351.993	9.885	0.000566746	0.00137125	0.00129866	0.00245874	0.00227779	0.00200422	0.00107888	0.00224692	2.08263	1.05841	0.0429963	Yes
A0A317RLY2	M5595_10100		Uncharacterized protein	21761	11	39	56	48	59	73	35.3743	18.2552	60.0503	10.3652	6.49397e-05	0.000230511	0.000252517	0.000335282	0.000369202	0.000430318	0.000182656	0.000378267	2.07093	1.05028	0.0187944	Yes
A0A317RLN1	M5595_11070	rplD	50S ribosomal protein L4	22681	173	404	471	545	579	682	349.369	127.848	601.657	58.3723	0.00102132	0.00238786	0.00212385	0.00380685	0.00362319	0.00402023	0.00184435	0.00381676	2.06944	1.04924	0.0240671	Yes
A0A0U3E0D1	M5595_11045	rpsC	30S ribosomal protein S3	26873	123	308	342	427	456	440	257.782	96.0988	441.129	11.6142	0.000726144	0.00182045	0.00154216	0.00298261	0.0028535	0.0025937	0.00136292	0.00280994	2.06171	1.04384	0.0350572	Yes
A0A317RJB2	M5595_15495	rpiB_2	Ribose 5-phosphate isomerase B	16359	127	116	152	223	217	246	131.579	14.9071	228.575	12.3304	0.000749758	0.000685624	0.000685404	0.00155767	0.00135791	0.00145011	0.000706929	0.00145523	2.05853	1.04161	0.00142256	Yes
A0A317RZ56	M5595_18660	metQ	Lipoprotein	29600	208	153	186	300	298	364	182.581	22.702	320.718	30.808	0.00122795	0.000904314	0.000838718	0.00209551	0.00186478	0.0021457	0.000990327	0.00203533	2.05521	1.03929	0.00798946	Yes
A0A317RZJ5	M5595_17205		Uncharacterized protein (DUF1015 family)	46817	21	10	26	32	31	33	18.675	6.68888	32.0888	0.796571	0.000123976	5.91055e-05	0.00011724	0.000223521	0.000193988	0.000194527	0.000100107	0.000204012	2.03794	1.02711	0.0125346	Yes
A0A317S1F4	M5595_17200		2-oxoglutarate reductase	42369	57	73	88	128	120	120	72.5007	12.4969	122.719	3.78186	0.000336506	0.00043147	0.000396813	0.000894086	0.00075092	0.000707372	0.000388263	0.000784126	2.01957	1.01405	0.0196586	Yes
A0A317RTQ8	M5595_07650	thiH_1	Iron-only hydrogenase maturation protein HydG	53551	22	26	19	41	42	33	22.3866	3.13202	38.9645	4.10585	0.000129879	0.000153674	8.56755e-05	0.000286387	0.000262822	0.000194527	0.000123076	0.000247912	2.01429	1.01027	0.00785707	Yes
A0A317RZP1	M5595_17655	mngR_3	GntR family transcriptional regulator	55496	33	32	36	60	55	56	33.9536	1.7273	56.9177	2.28138	0.000194819	0.000189138	0.000162333	0.000419103	0.000344172	0.000330107	0.000182096	0.00036446	2.00147	1.00106	0.0066723	Yes
A0A317RQT0	M5595_01125	ccpN	CBS domain-containing protein	24510		31	18		17	4	24.4809	6.25475	10.5121	6.89176		0.000183227	8.11663e-05		0.00010638	2.35791e-05	0.000132197	6.49797e-05	-2.03443	-1.02462	0.0452941	Yes
A0A0U2VPX0	M5595_18375	pduU_2	Ethanolamine utilization protein EutS	12512	15	16	27	9	4	10	19.3022	5.7978	7.92355	2.53394	8.85541e-05	9.45688e-05	0.000121749	6.28654e-05	2.50307e-05	5.89477e-05	0.000101624	4.89479e-05	-2.07617	-1.05392	0.0304628	Yes
A0A317RIQ5	M5595_20295	uvrA_3	UvrABC system protein A	104036	18	23	23	8	11	7	21.1892	2.36182	8.34235	1.60932	0.000106265	0.000135943	0.000103712	5.58804e-05	6.88343e-05	4.12634e-05	0.000115307	5.5326e-05	-2.08413	-1.05945	0.00341557	Yes
A0A317RL74	M5595_11965	gutB_1	L-iditol 2-dehydrogenase	38082	34	26	55	11	16	19	38.2828	12.2458	15.6942	3.26451	0.000200723	0.000153674	0.000248008	7.68355e-05	0.000100123	0.000112001	0.000200802	9.63196e-05	-2.08474	-1.05987	0.0277656	Yes
A0A317RPL2	M5595_00860		Uncharacterized protein	55132	23	31	29	15	11	6	27.779	3.52958	10.8472	3.78357	0.000135783	0.000183227	0.000130768	0.000104776	6.88343e-05	3.53686e-05	0.000149926	6.96595e-05	-2.15227	-1.10586	0.0431157	Yes
A0A317RMY1	M5595_13480		Serine protease Do	38364	86	82	95	43	26	33	87.5771	5.26208	34.0132	7.1943	0.00050771	0.000484665	0.000428378	0.000300357	0.000162699	0.000194527	0.000473584	0.000219195	-2.16057	-1.11141	0.00902239	Yes
A0A317RZK6	M5595_16180	cdr_2	NADPH-dependent 2,4-dienoyl-CoA reductase/sulfur reductase-like enzyme	89706	44	58	58	24	20	18	53.5673	6.51506	20.589	2.87723	0.000259759	0.000342812	0.000261536	0.000167641	0.000125153	0.000106106	0.000288035	0.000132967	-2.16622	-1.11518	0.0252585	Yes
A0A317RT58	M5595_03680	ribE	Riboflavin synthase alpha chain	22512	123	107	120	41	47	49	116.406	7.12755	45.3225	3.49261	0.000726144	0.000632429	0.000541108	0.000286387	0.00029411	0.000288844	0.000633227	0.00028978	-2.1852	-1.12776	0.0119992	Yes
A0A317S0C5	M5595_17170	cfiB	Pyruvate carboxylase	128177	37	35	37	10	18	13	36.2097	1.23624	13.7453	3.32542	0.000218433	0.000206869	0.000166842	6.98505e-05	0.000112638	7.6632e-05	0.000197381	8.63735e-05	-2.28521	-1.19233	0.0137847	Yes
A0A317RTD4	M5595_07050	ptsG	PTS system IIA component (Glc family) /PTS system IIB component (Glc family) /PTS system IIC component (Glc family)	78974	646	501	468	185	242	183	538.424	77.3706	203.227	27.5932	0.00381373	0.00296119	0.00211032	0.00129223	0.00151436	0.00107874	0.00296175	0.00129511	-2.28687	-1.19337	0.0320954	Yes
A0A0U2WTL1	M5595_04810		UPF0237 protein ACH52_1506	10055	19	35	27	9	16	5	26.811	6.41982	10.1909	4.29418	0.000112169	0.000206869	0.000121749	6.28654e-05	0.000100123	2.94738e-05	0.000146929	6.4154e-05	-2.29026	-1.19551	0.0203939	Yes
A0A317RM29	M5595_11290	pduC	Propanediol dehydratase large subunit	60293	817	1307	1429	455	443	391	1184.05	264.592	429.845	27.7418	0.00482325	0.00772509	0.0064437	0.0031782	0.00277215	0.00230485	0.00633068	0.00275173	-2.30062	-1.20202	0.0346802	Yes
A0A317RLU3	M5595_09770	rclA	Pyruvate/2-oxoglutarate dehydrogenase complex dihydrolipoamide dehydrogenase (E3) component	49466	58	49	53	29	18	9	53.0905	3.864	18.8858	8.29737	0.000342409	0.000289617	0.00023899	0.000202566	0.000112638	5.30529e-05	0.000290339	0.000122752	-2.36524	-1.24198	0.0035075	Yes
A0A317RU34	M5595_05190		Putative OsmC-like protein	16342	356	303	261	130	100	99	306.674	38.8958	109.298	14.3341	0.00210168	0.0017909	0.00117691	0.000908056	0.000625767	0.000583582	0.00168983	0.000705801	-2.3942	-1.25954	0.0186431	Yes
A0A317RIL1	M5595_02295	albA	Nitroreductase	19412	134	100	130	37	33	57	121.48	14.9878	42.2428	10.4881	0.000791083	0.000591055	0.000586201	0.000258447	0.000206503	0.000336002	0.000656113	0.000266984	-2.4575	-1.29719	0.0206185	Yes
A0A317RMX4	M5595_11250		Flavoprotein	29657	14	18	17	4	8	5	16.3124	1.83353	5.38325	1.71123	8.26505e-05	0.00010639	7.6657e-05	2.79402e-05	5.00613e-05	2.94738e-05	8.85658e-05	3.58251e-05	-2.47217	-1.30578	0.0014211	Yes
A0A317RG66	M5595_15505	dhaM-2	Phosphoenolpyruvate--glycerone phosphotransferase	13741	53	34	51	18	12	16	46.0488	8.90795	15.3877	2.30407	0.000312891	0.000200959	0.000229971	0.000125731	7.5092e-05	9.43163e-05	0.00024794	9.83797e-05	-2.52024	-1.33356	0.0078881	Yes
A0A317RJH9	M5595_10170	kfoC	GT2 family glycosyltransferase	81726		33	31	9	14	8	31.5472	0.99125	10.3494	2.46838		0.000195048	0.000139786	6.28654e-05	8.76073e-05	4.71581e-05	0.000167417	6.5877e-05	-2.54136	-1.3456	0.0235239	Yes
A0A317RDU0	M5595_20415	xylB_10	Xylulose kinase	55066	269	384	345	124	114	85	332.387	47.7432	107.432	16.7111	0.00158807	0.00226965	0.00155569	0.000866146	0.000713374	0.000501055	0.00180447	0.000693525	-2.60188	-1.37956	0.0222453	Yes
A0A317RFI3	M5595_18995		Uncharacterized protein	12538	62	48	65	12	26	19	58.1801	7.47772	19.0778	5.65541	0.000366024	0.000283706	0.0002931	8.38205e-05	0.000162699	0.000112001	0.000314277	0.000119507	-2.62978	-1.39494	0.0268305	Yes
A0A317RXL9	M5595_07185	mutS2_2	Endonuclease MutS2	88665	28	40	41	10	11	13	36.137	6.07135	11.3155	1.28042	0.000165301	0.000236422	0.000184879	6.98505e-05	6.88343e-05	7.6632e-05	0.000195534	7.17722e-05	-2.72437	-1.44592	0.0153803	Yes
A0A317RVJ5	M5595_07535	thiC	Phosphomethylpyrimidine synthase	49068	64	37	57	16	15	18	52.723	11.5997	16.342	1.45403	0.000377831	0.00021869	0.000257027	0.000111761	9.3865e-05	0.000106106	0.000284516	0.000103911	-2.73809	-1.45317	0.0265806	Yes
A0A317RU88	M5595_08510		NTE family protein	46486	32	18	14	9	6	4	21.1166	7.86783	6.26876	1.8703	0.000188915	0.00010639	6.31293e-05	6.28654e-05	3.7546e-05	2.35791e-05	0.000119478	4.13302e-05	-2.89082	-1.53148	0.045695	Yes
A0A317RTF0	M5595_01490	ydhV_1	Aldehyde:ferredoxin oxidoreductase	63867	28	23	28	5	9	7	26.1576	2.44134	7.03329	1.59119	0.000165301	0.000135943	0.000126259	3.49252e-05	5.6319e-05	4.12634e-05	0.000142501	4.41692e-05	-3.22625	-1.68986	0.0128834	Yes
A0A317RHA0	M5595_19260		Uncharacterized protein	13483		24	22		10	2	22.6518	1.01415	6.32578	3.84972		0.000141853	9.92032e-05		6.25767e-05	1.17895e-05	0.000120528	3.71831e-05	-3.24148	-1.69665	0.0155263	Yes
A0A317RUP5	M5595_07155		Uncharacterized protein	22781	16	34	59	3	10	14	36.2197	17.6247	9.28492	4.71186	9.44577e-05	0.000200959	0.000266045	2.09551e-05	6.25767e-05	8.25267e-05	0.000187154	5.53528e-05	-3.38111	-1.7575	0.0269888	Yes
A0A317RLW8	M5595_05560		PC4 domain-containing protein	8406	31	39	56	7	15	8	41.9435	10.2496	9.90161	3.37225	0.000183012	0.000230511	0.000252517	4.88953e-05	9.3865e-05	4.71581e-05	0.000222014	6.33061e-05	-3.50698	-1.81023	0.0104728	Yes
A0A1H0VYR3	M5595_02330	metH_3	5-methyltetrahydrofolate--homocysteine methyltransferase	22754	144	77	91	23	26	27	103.895	28.9773	25.2594	1.80633	0.000850119	0.000455112	0.000410341	0.000160656	0.000162699	0.000159159	0.000571857	0.000160838	-3.55549	-1.83005	0.0493748	Yes
A0A317RDF1	M5595_18780		Uncharacterized protein	9907	102	164	185	36	19	42	150.365	35.327	32.0926	9.8249	0.000602168	0.00096933	0.000834209	0.000251462	0.000118896	0.00024758	0.000801902	0.000205979	-3.89312	-1.96093	0.026979	Yes
A0A0U2VS47	M5595_14320	rpsF	30S ribosomal protein S6	11076	225	227	221	32	35	66	224.248	2.33308	44.1846	15.6009	0.00132831	0.00134169	0.000996541	0.000223521	0.000219018	0.000389055	0.00122218	0.000277198	-4.40906	-2.14047	0.0152335	Yes
A0A0U3FHD9	M5595_00650	acpP_1	Acyl carrier protein	8163	290	366	359	52		77	338.464	34.1094	64.465	12.1296	0.00171205	0.00216326	0.00161882	0.000363222		0.000453897	0.00183137	0.00040856	-4.48251	-2.16431	0.023246	Yes
A0A317RLS6	M5595_11280	pduE	Propanediol dehydratase small subunit	18784	1228	827	899	100	92	270	984.578	174.354	153.883	82.2245	0.00724963	0.00488802	0.0040538	0.000698505	0.000575705	0.00159159	0.00539715	0.000955266	-5.6499	-2.49822	0.0320468	Yes
A0A317RXX3	M5595_15855		Poly(Hydroxyalkanoate) granule associated protein phasin	12843	129	261	240	22	21	47	210.106	57.7249	30.0423	11.7661	0.000761565	0.00154265	0.00108222	0.000153671	0.000131411	0.000277054	0.00112881	0.000187379	-6.02423	-2.59078	0.0300213	Yes
A0A0U3FC86	M5595_11300	pduA	BMC domain-containing protein	9292	315	366	416	35	42	62	365.851	41.0686	46.2075	11.1665	0.00185964	0.00216326	0.00187584	0.000244477	0.000262822	0.000365476	0.00196625	0.000290925	-6.75861	-2.75673	0.00240259	Yes
A0A317RSI3	M5595_02955		YozE SAM-like protein	8000	34	53	60	5	5	5	49.0121	10.9824	5.13484	0.0599552	0.000200723	0.000313259	0.000270554	3.49252e-05	3.12883e-05	2.94738e-05	0.000261512	3.18958e-05	-8.19895	-3.03544	0.0106287	Yes
A0A1H0LY56	M5595_08315	ldh	Leucine dehydrogenase	37618	13751	15067	14976	814	785	1122	14597.9	599.846	906.554	152.461	0.0811805	0.0890543	0.0675303	0.00568583	0.00491227	0.00661393	0.079255	0.00573734	-13.8139	-3.78805	0.0041955	Yes
A0A317RYE0	M5595_08300	korA_1	2-oxoglutarate ferredoxin oxidoreductase subunit alpha	39112	2740	4077	3828	159	162	210	3548.32	580.772	176.852	23.4641	0.0161759	0.0240973	0.0172614	0.00111062	0.00101374	0.0012379	0.0191782	0.00112075	-17.1118	-4.09692	0.0095225	Yes
A0A317RVD9	M5595_08320	brnQ_1	Branched-chain amino acid transport system carrier protein	46798	863	1217	1129	50	35	61	1069.65	150.75	48.8801	10.6671	0.00509481	0.00719314	0.00509093	0.000349252	0.000219018	0.000359581	0.00579296	0.000309284	-18.7302	-4.2273	0.00898626	Yes
A0A317RW02	M5595_08295	korB_1	2-oxoglutarate ferredoxin oxidoreductase subunit beta	26881	5068	3010	3024	144	160	194	3700.64	966.875	166.017	20.8146	0.0299195	0.0177908	0.0136359	0.00100585	0.00100123	0.00114358	0.0204487	0.00105022	-19.4709	-4.28325	0.0293224	Yes

## Sheet: Central carbon metabolism
Values are expressed in ratio to total intensity
Function	Protein	Protein ID	Name	Locus tag	Gene	WT 1	WT 2	WT 3	Clone 2 (1)	Clone 2 (2)	Clone 2 (3)	Mean WT	Mean Clone 2	Log2FC	Pvalue
Energy conservation	hypothetical protein	tr|A0A317RU37|A0A317RU37_EUBLI	ATPase subunit H	M5595_03135		0.000637589	0.000886582	0.000608747	0.000502923	0.000362945	0.000477476	0.000710973	0.000447781	-0.667	0.090336
	hypothetical protein	tr|A0A317RSE1|A0A317RSE1_EUBLI	ATPase subunit a	M5595_03140		0.000383734	0.000585144	0.000464451	0.000754385	0.000688343	0.000571792	0.000477777	0.000671507	0.491065	0.0799761
	V-type sodium ATPase subunit K	tr|A0A0U3FW37|A0A0U3FW37_EUBLI	ATPase subunit c	M5595_03145		ND	ND	4.05831e-05	0.000139701	0.000219018	0.000188633	4.05831e-05	0.000182451	-	-
	V-type proton ATPase subunit E	tr|A0A317RWJ8|A0A317RWJ8_EUBLI	ATPase subunit E	M5595_03150		0.00103313	0.00185591	0.0016098	0.00233301	0.00225276	0.00216338	0.00149961	0.00224971	0.585151	0.0573438
	V-type ATP synthase subunit C	tr|A0A317RU84|A0A317RU84_EUBLI	ATPase subunit C	M5595_03155		0.000938673	0.000768371	0.000559145	0.000873131	0.000813497	0.000978531	0.000755397	0.000888386	0.233952	0.230193
	V-type sodium ATPase catalytic subunit A	tr|A0A317RTZ9|A0A317RTZ9_EUBLI	ATPase subunit A	M5595_03165		0.00191867	0.00253563	0.00208327	0.00349252	0.00323521	0.00265854	0.00217919	0.00312876	0.521799	0.0471295
	V-type sodium ATPase subunit B	tr|A0A317RVF2|A0A317RVF2_EUBLI	ATPase subunit B	M5595_03170		0.000336506	0.000189138	0.000166842	0.000440058	0.00029411	ND	0.000230828	0.000367084	0.66929	0.00216818
	V-type sodium ATPase subunit D	tr|A0A317RV91|A0A317RV91_EUBLI	ATPase subunit D	M5595_03175		5.90361e-05	0.000236422	0.000135277	ND	0.000200245	0.000112001	0.000143578	0.000156123	0.120844	0.0680125
	Electron transport complex subunit RsxB	tr|A0A317RP91|A0A317RP91_EUBLI	RnfB	M5595_05285		0.000773372	0.000833388	0.000342702	0.000523878	0.00045681	0.000430318	0.000649821	0.000470335	-0.466352	0.162197
	Electron transport complex subunit RnfC	tr|A0A317RLR6|A0A317RLR6_EUBLI	RnfC	M5595_05310		0.000389638	0.000697445	0.000523072	0.000384177	0.00029411	0.000277054	0.000536718	0.000318447	-0.75311	0.0999199
	Electron transport complex subunit RnfG	tr|A0A317RL63|A0A317RL63_EUBLI	RnfG	M5595_05300		0.000283373	0.00031917	0.00023448	0.000454028	0.000463067	0.000312423	0.000279008	0.000409839	0.554753	0.0207971
Wood-Ljungdahl Pathway	acetyl-CoA decarbonylase/synthase complex subunit alpha/beta	tr|A0A317RVD8|A0A317RVD8_EUBLI	CODH/ACS	M5595_09005	acsB	0.00939264	0.0154384	0.0124906	0.0274792	0.0259881	0.0211504	0.0124405	0.0248726	0.999507	0.0248402
	acetyl-CoA decarbonylase/synthase complex subunit gamma	tr|A0A0U2UJ95|A0A0U2UJ95_EUBLI	CODH/ACS	M5595_09025	acsC	0.00700168	0.0140139	0.0120397	0.0210948	0.0199494	0.0148253	0.0110184	0.0186232	0.757184	0.0762962
	Corrinoid/iron-sulfur protein small subunit	tr|A0A317RXG4|A0A317RXG4_EUBLI	CODH/ACS	M5595_09030	acsD	0.0157154	0.0125836	0.0101413	0.0223312	0.019574	0.0209382	0.0128134	0.0209478	0.709144	0.012959
	carbon monoxide dehydrogenase accessory protein CooC	tr|A0A317RUK2|A0A317RUK2_EUBLI	CODH/ACS	M5595_09010	cooC	0.00086783	0.00115847	0.000798135	0.00158561	0.00158945	0.00112001	0.000941478	0.00143169	0.604716	0.0267004
	anaerobic carbon-monoxide dehydrogenase catalytic subunit	tr|A0A317RWG6|A0A317RWG6_EUBLI	CODH/ACS	M5595_09015	cooS	0.00473469	0.00820975	0.00674131	0.0151156	0.0148244	0.0136935	0.00656192	0.0145445	1.14829	0.010985
	Putative formate dehydrogenase	tr|A0A317RUD3|A0A317RUD3_EUBLI	FdhA	M5595_18785		0.000312891	0.000301438	0.000338193	0.000384177	0.000344172	0.000224001	0.000317507	0.00031745	-0.000260112	0.499649
	Formate--tetrahydrofolate ligase	tr|A0A317RKP8|A0A317RKP8_EUBLI	FTS	M5595_12580	fhs	0.00841264	0.00909043	0.00638057	0.0136907	0.0110761	0.0104337	0.00796121	0.0117335	0.559573	0.0295838
	Methenyltetrahydrofolate cyclohydrolase	tr|A0A317RJV4|A0A317RJV4_EUBLI	MTC	M5595_12575	FchA	0.00451626	0.00632429	0.00469863	0.00521783	0.00495607	0.00504592	0.00517972	0.00507327	-0.0299583	0.441517
	Bifunctional protein FolD protein	tr|A0A317RYU9|A0A317RYU9_EUBLI	MTD	M5595_17235		0.000407349	0.000372365	0.000369757	0.000558804	0.000538159	0.000542319	0.000383157	0.000546427	0.512094	0.000724609
	methylenetetrahydrofolate reductase	tr|A0A317RIS0|A0A317RIS0_EUBLI	MTHFR	M5595_12565	metV	0.000749758	0.00105208	0.000924394	0.0010757	0.000932392	0.000960847	0.000908743	0.000989645	0.123039	0.299318
	methylenetetrahydrofolate reductase	tr|A0A6N2YTA1|A0A6N2YTA1_EUBLI	MTHFR	M5595_12560	metF	0.0319326	0.0206633	0.0155569	0.0202846	0.0190984	0.0243395	0.0227176	0.0212408	-0.0969701	0.412831
	CO dehydrogenase/acetyl-CoA synthase complex methyltransferase subunit	tr|A0A0U3EME7|A0A0U3EME7_EUBLI	MTF	M5595_09020	acsE	0.0516329	0.030794	0.0228303	0.0383619	0.0360942	0.0417526	0.0350857	0.0387362	0.1428	0.366675
Butyrate biosynthesis	acyl-CoA dehydrogenase	tr|A0A317RZI7|A0A317RZI7_EUBLI	BCD	M5595_16280		0.00321747	0.00743547	0.00598376	0.0128455	0.0111699	0.00850615	0.00554556	0.0108405	0.967028	0.0686404
	electron transfer flavoprotein subunit beta/FixA family protein	tr|A0A0U3GD27|A0A0U3GD27_EUBLI	Etf𝛼	M5595_16285		0.0159102	0.00903132	0.00684502	0.020075	0.0176779	0.0174072	0.0105955	0.0183867	0.79521	0.0272058
	electron transfer flavoprotein subunit alpha/FixB family protein	tr|A0A317RXN6|A0A317RXN6_EUBLI	Etf𝛽	M5595_16290		0.0185137	0.00854074	0.00653839	0.0162891	0.0145929	0.0163521	0.0111976	0.0157447	0.491674	0.164646
	butyryl-CoA:acetate CoA-transferase	tr|A0A317RJL5|A0A317RJL5_EUBLI	CoA transferase	M5595_06115		0.00391409	0.00552045	0.00412595	0.0069571	0.00576957	0.00424423	0.00452017	0.00565697	0.323653	0.177792
	enoyl-CoA hydratase-related protein	tr|A0A317S0E7|A0A317S0E7_EUBLI	CRT	M5595_16270		0.00521879	0.00478163	0.00379678	0.00880116	0.00840404	0.00713267	0.00459907	0.00811262	0.818827	0.00032471
	3-hydroxyacyl-CoA dehydrogenase	tr|A0A317RZ63|A0A317RZ63_EUBLI	HBD	M5595_16275		0.00553168	0.00502397	0.00393656	0.00970921	0.0092238	0.00975584	0.00483074	0.00956295	0.985213	0.0064693
	Acetyl-CoA acetyltransferase	tr|A0A317S0U4|A0A317S0U4_EUBLI	THL	M5595_16265		0.000566746	0.00137125	0.00129866	0.00245874	0.00227779	0.00200422	0.00107888	0.00224692	1.05841	0.0429963
Acetate biosynthesis	Phosphate propanoyltransferase	tr|A0A0U2MGY7|A0A0U2MGY7_EUBLI	PTA	M5595_07850		0.00151723	0.00164313	0.00130317	0.00122238	0.0011827	0.00106695	0.00148784	0.00115734	-0.362404	0.019437
	Acetate kinase	tr|A0A317RT12|A0A317RT12_EUBLI	ACK	M5595_20550		0.000956384	0.00137716	0.00106418	0.00180214	0.0017146	0.0014678	0.00113257	0.00166151	0.552892	0.0401006
Methanol specific methyltransferase	methanol--corrinoid methyltransferase	tr|A0A317RIV3|A0A317RIV3_EUBLI	MtaA	M5595_02325	MTI	0.0750112	0.0701937	0.0441409	0.100396	0.0755425	0.0703187	0.0631153	0.0820858	0.379143	0.0542256
	corrinoid protein	tr|A0A317RJF5|A0A317RJF5_EUBLI	MtaB	M5595_02330	CoP	0.0747692	0.0369882	0.0310777	0.0141657	0.0140672	0.0264616	0.0476117	0.0182315	-1.38488	0.108297
	methyltetrahydrofolate cobalamin methyltransferase	tr|A0A317RN85|A0A317RN85_EUBLI	MtaC	M5595_02335	MTII	0.0399261	0.038194	0.0315196	0.0505578	0.0485595	0.0482074	0.0365465	0.0491082	0.426229	0.0129818
Hydrogenase	NADP-reducing hydrogenase subunit HndD	tr|A0A317RXJ4|A0A317RXJ4_EUBLI	HydA	M5595_18075		0.00373108	0.00349313	0.00285886	0.00544135	0.00475583	0.00417939	0.00336102	0.00479219	0.511784	0.00475351
	NADP-reducing hydrogenase subunit HndC	tr|A0A317RWP4|A0A317RWP4_EUBLI	HydB	M5595_18070		0.00250903	0.00316805	0.00250263	0.00421897	0.00376711	0.0032657	0.00272657	0.00375059	0.460031	0.0489094
	NADP-reducing hydrogenase subunit HndA	tr|A0A317RZF7|A0A317RZF7_EUBLI	HydC	M5595_18055		0.00841264	0.00710448	0.00617315	0.00771149	0.00672073	0.00778109	0.00723009	0.00740444	0.034377	0.415913
	NADP-reducing hydrogenase subunit HndB	tr|A0A0U2UK56|A0A0U2UK56_EUBLI	HydD	M5595_18065		0.0022906	0.00378866	0.00314745	0.00412118	0.00418012	0.0049575	0.00307557	0.0044196	0.523062	0.0530004
